# Supplementary material for: Meta‐analyzing the likely cross‐species responses to climate change
Source: Ecol Evol. 2019 Aug 29;9(19):11136–44. doi: 10.1002/ece3.5617 (PMC6802043; doi:10.1002/ece3.5617)
Supplement: Supplementary file 1 [file ECE3-9-11136-s001.xls]

## Sheet: Metadata
Ortega, J.C.G., Machado, N., Diniz-Filho, J.A.F., Rangel, T.F, Araújo, M.B., Loyola, R.,Bini, L.M. Meta-analyzing the likely cross-species responses to climate change.
Plan		Content
Rawdata		Raw estimates of area of occurrence for each species in each species distribution model and Atmosphere-Ocean Global Circulation Model (AOGCM) combination.
Effect_sizes		Plan with effect-sizes computation.
Data_analysis		Plan with all data used for analyses.
cgcm2		Plan with data for effect size calculation in R for CGCM2 AOGCM.
csiro		Plan with data for effect size calculation in R for CSIRO AOGCM.
hccpr		Plan with data for effect size calculation in R for HCCPR AOGCM.
Plan	Row or column code	Meaning
Rawdata	“time” row	Code for species area of occurrence in each species distribution model (SDM) in each Atmosphere-Ocean Global Circulation Model (AOGCM). “F” and “P” stands for future and present estimate of area of occurrence, respectively.
	“aogcm” row	Code for each AOGCM considered. CGCM2, CSIRO and HCCPR.
	“sdm” row	Code for each SDM considered. BIOCLIM, Euclidean distance (EUCL), Random Forest (RAND), Generalized Additive Model (GAM), Generalized Linear Model (GLM), Gower distance (GOWER), Multivariate Adaptive Regression Splines (MARS) and Maxent.
	“Species” column	Column with bird species names.
Effect_sizes	“time” row	Code for species area of occurrence in each species distribution model (SDM) in each Atmosphere-Ocean Global Circulation Model (AOGCM). “F” and “P” stands for future and present estimate of area of occurrence, respectively.
	“aogcm” row	Code for each AOGCM considered. CGCM2, CSIRO and HCCPR.
	“sdm” row	Code for each SDM considered. BIOCLIM, Euclidean distance (EUCL), Random Forest (RAND), Generalized Additive Model (GAM), Generalized Linear Model (GLM), Gower distance (GOWER), Multivariate Adaptive Regression Splines (MARS) and Maxent.
	“differences” row	Code “Y” for cells that indicate effect-sizes computation.
	“Species” column	Column with bird species names.
Data_analysis	Species	Column with bird species names.
	Order	Column with bird species orders.
	Family	Column with bird species families.
	CGCM2_DM_prop	Mean proportional difference in potential geographical distributions for CGCM2.
	CGCM2_VD_prop	Variance estimate of proportional difference in potential geographical distributions for CGCM2.
	CSIRO_DM_prop	Mean proportional difference in potential geographical distributions for CSIRO.
	CSIRO_VD_prop	Variance estimate of proportional difference in potential geographical distributions for CSIRO.
	HCCPR_DM_prop	Mean proportional difference in potential geographical distributions for HCCPR.
	HCCPR_VD_prop	Variance estimate of proportional difference in potential geographical distributions for HCCPR.
	bs	Bird species body size in grams.
	cs	Bird species clutch size.
	iucn	IUCN classification in a continuous scale from zero (least concern) to five (extinct).
	altmid	Bird species midpoint of altitude in meters above sea level.
	vag	Bird species vagility. “mi_neo” stands for migratory species and “no_mig” stands for non-migratory species.

## Sheet: Rawdata
time	F	F	F	F	F	F	F	F	P	P	P	P	P	P	P	P	F	F	F	F	F	F	F	F	P	P	P	P	P	P	P	P	F	F	F	F	F	F	F	F	P	P	P	P	P	P	P	P
aogcm	CGCM2	CGCM2	CGCM2	CGCM2	CGCM2	CGCM2	CGCM2	CGCM2	CGCM2	CGCM2	CGCM2	CGCM2	CGCM2	CGCM2	CGCM2	CGCM2	CSIRO	CSIRO	CSIRO	CSIRO	CSIRO	CSIRO	CSIRO	CSIRO	CSIRO	CSIRO	CSIRO	CSIRO	CSIRO	CSIRO	CSIRO	CSIRO	HCCPR	HCCPR	HCCPR	HCCPR	HCCPR	HCCPR	HCCPR	HCCPR	HCCPR	HCCPR	HCCPR	HCCPR	HCCPR	HCCPR	HCCPR	HCCPR
Species\SDM	BIOCLIM	EUCL	GAM	GLM	GOWER	MARS	MAXENT	RAND	BIOCLIM	EUCL	GAM	GLM	GOWER	MARS	MAXENT	RAND	BIOCLIM	EUCL	GAM	GLM	GOWER	MARS	MAXENT	RAND	BIOCLIM	EUCL	GAM	GLM	GOWER	MARS	MAXENT	RAND	BIOCLIM	EUCL	GAM	GLM	GOWER	MARS	MAXENT	RAND	BIOCLIM	EUCL	GAM	GLM	GOWER	MARS	MAXENT	RAND
Actitis macularius	508	2947	2963	3057	2956	2961	2962	3057	2498	2968	2968	2968	2955	2968	2968	3057	578	2959	2963	3057	2959	2961	2962	3057	2498	2968	2968	2968	2955	2968	2968	3057	340	2961	2963	3057	2959	2961	2962	3057	2498	2968	2968	2968	2955	2968	2968	3057
Aegolius harrisii	269	316	459	368	264	350	313	237	418	423	364	377	350	354	370	229	272	306	405	369	255	345	321	236	418	423	364	377	350	354	370	229	262	259	393	361	236	319	309	210	418	423	364	377	350	354	370	229
Aeronautes montivagus	110	1366	1742	136	689	1347	1887	104	688	1548	305	31	1137	279	252	56	106	1259	1740	97	558	1451	1856	116	688	1548	305	31	1137	279	252	56	96	37	1126	3	0	317	1662	56	688	1548	305	31	1137	279	252	56
Agelaioides badius	441	901	1156	1028	732	1030	1027	809	1137	1238	814	905	962	740	798	583	486	869	1239	1097	701	1117	1122	849	1137	1238	814	905	962	740	798	583	248	488	1387	2036	561	1143	2021	1851	1137	1238	814	905	962	740	798	583
Agelasticus cyanopus	161	525	2081	613	842	1739	1657	1107	1214	882	919	1261	1068	839	892	620	129	334	2316	667	607	2013	1883	1162	1214	882	919	1261	1068	839	892	620	86	132	2483	1103	314	2128	2366	1517	1214	882	919	1261	1068	839	892	620
Agelasticus thilius	157	74	182	192	88	175	165	109	285	197	196	217	219	201	213	81	159	85	162	183	99	162	163	100	285	197	196	217	219	201	213	81	130	78	173	178	75	152	156	76	285	197	196	217	219	201	213	81
Alectrurus risora	410	368	145	102	439	344	193	109	861	571	199	202	490	311	239	27	409	359	111	93	432	363	184	90	861	571	199	202	490	311	239	27	271	295	743	83	312	743	549	233	861	571	199	202	490	311	239	27
Alectrurus tricolor	229	405	325	1338	251	287	205	389	620	604	549	610	538	548	455	327	255	442	380	1444	274	325	220	386	620	604	549	610	538	548	455	327	130	307	215	2699	110	238	111	369	620	604	549	610	538	548	455	327
Alipiopsitta xanthops	333	834	2218	2922	893	2041	1837	947	1027	1087	802	1003	1004	887	859	742	382	830	2069	2913	866	1839	1677	880	1027	1087	802	1003	1004	887	859	742	196	480	2786	2903	846	2648	2698	1192	1027	1087	802	1003	1004	887	859	742
Alopochelidon fucata	259	578	2218	677	810	1911	1088	795	932	930	875	971	1027	877	898	760	264	569	2173	707	730	1849	1074	799	932	930	875	971	1027	877	898	760	171	374	2717	788	487	2350	2255	1809	932	930	875	971	1027	877	898	760
Amazilia brevirostris	126	913	1265	1042	533	1209	1751	183	369	956	189	384	767	198	181	22	114	791	1036	809	476	884	1689	117	369	956	189	384	767	198	181	22	96	74	1150	730	67	664	1666	149	369	956	189	384	767	198	181	22
Amazilia fimbriata	310	2200	1552	2465	2169	2087	1995	2715	2122	2289	2611	2435	2258	2615	2522	2767	355	2110	1756	2452	2042	2380	2122	2764	2122	2289	2611	2435	2258	2615	2522	2767	176	1347	1042	2136	1436	1803	270	2766	2122	2289	2611	2435	2258	2615	2522	2767
Amazilia lactea	182	632	131	599	855	142	23	78	1080	1239	1062	907	1114	711	526	307	182	622	131	620	765	134	23	57	1080	1239	1062	907	1114	711	526	307	114	316	108	514	649	110	2	4	1080	1239	1062	907	1114	711	526	307
Amazilia leucogaster	105	1236	141	203	619	92	103	73	953	1389	313	263	1106	282	318	92	105	1260	141	243	799	96	103	76	953	1389	313	263	1106	282	318	92	96	4	96	103	1	93	100	33	953	1389	313	263	1106	282	318	92
Amazilia versicolor	271	1071	2085	779	1116	2313	2384	1722	1732	1458	1508	1435	1374	1515	1467	1565	253	952	2131	921	956	2308	2376	1670	1732	1458	1508	1435	1374	1515	1467	1565	166	225	2135	658	441	2145	2565	1699	1732	1458	1508	1435	1374	1515	1467	1565
Amazilia viridigaster	100	33	190	17	142	132	173	13	221	369	126	9	207	124	143	15	102	24	233	22	49	124	153	16	221	369	126	9	207	124	143	15	96	10	121	1	0	96	96	1	221	369	126	9	207	124	143	15
Amazona aestiva	289	870	903	1347	935	771	475	965	1146	1236	1061	1248	1158	1045	1013	953	338	893	912	1343	913	836	568	1043	1146	1236	1061	1248	1158	1045	1013	953	204	603	893	2205	856	631	372	1733	1146	1236	1061	1248	1158	1045	1013	953
Amazona amazonica	201	1896	2495	1800	1537	2610	2162	2216	1906	1912	1558	1742	1669	1705	1695	1728	197	1779	2492	1783	1384	2627	2177	2202	1906	1912	1558	1742	1669	1705	1695	1728	84	673	2572	1379	381	2693	1820	1660	1906	1912	1558	1742	1669	1705	1695	1728
Amazona autumnalis	0	0	859	1667	0	16	858	323	89	100	126	212	139	121	119	36	0	0	1000	1699	0	12	909	341	89	100	126	212	139	121	119	36	0	0	886	2066	0	7	1073	59	89	100	126	212	139	121	119	36
Amazona brasiliensis	101	1635	99	126	492	95	299	6	168	2516	101	147	608	97	276	8	99	1152	95	97	436	95	285	2	168	2516	101	147	608	97	276	8	103	562	97	99	375	96	266	8	168	2516	101	147	608	97	276	8
Amazona farinosa	45	1394	730	1428	1355	458	867	1408	1400	1510	1444	1547	1503	1407	1467	1418	42	1334	879	1483	1300	734	938	1377	1400	1510	1444	1547	1503	1407	1467	1418	11	18	17	383	47	13	97	493	1400	1510	1444	1547	1503	1407	1467	1418
Amazona festiva	1	802	851	856	630	1217	702	448	665	934	680	729	811	621	548	328	0	817	892	872	659	1255	752	432	665	934	680	729	811	621	548	328	0	0	228	609	0	1437	160	61	665	934	680	729	811	621	548	328
Amazona kawalli	9	188	0	902	15	56	1361	38	592	605	481	827	529	563	517	288	0	266	0	1024	5	85	1432	64	592	605	481	827	529	563	517	288	0	0	0	213	0	1	1807	12	592	605	481	827	529	563	517	288
Amazona ochrocephala	23	1113	1232	1309	1190	817	1158	1162	1230	1266	1278	1315	1393	1283	1271	1227	19	1082	1277	1344	1198	766	1216	1183	1230	1266	1278	1315	1393	1283	1271	1227	0	0	209	165	0	11	9	9	1230	1266	1278	1315	1393	1283	1271	1227
Amazona pretrei	139	230	109	311	88	88	97	50	245	300	170	309	200	179	179	48	130	216	88	346	48	61	78	44	245	300	170	309	200	179	179	48	131	198	127	286	71	106	117	44	245	300	170	309	200	179	179	48
Amazona rhodocorytha	133	85	96	1591	404	96	101	0	412	364	319	707	494	319	310	39	124	84	96	1169	363	96	103	0	412	364	319	707	494	319	310	39	109	31	95	1795	244	95	109	2	412	364	319	707	494	319	310	39
Amazona vinacea	228	343	236	448	407	212	226	214	657	593	552	635	639	532	516	239	223	325	221	439	391	204	206	192	657	593	552	635	639	532	516	239	207	254	220	379	318	183	224	173	657	593	552	635	639	532	516	239
Amazonetta brasiliensis	365	1451	2115	1938	1573	2755	1882	2312	1729	1787	2140	2069	1845	2158	2160	2326	375	1328	2286	1943	1473	2913	1911	2435	1729	1787	2140	2069	1845	2158	2160	2326	222	617	2957	2819	1145	2960	2554	3057	1729	1787	2140	2069	1845	2158	2160	2326
Amblyramphus holosericeus	212	317	1554	328	381	542	378	154	526	528	319	342	472	288	298	161	225	313	1703	347	381	520	381	190	526	528	319	342	472	288	298	161	179	248	2621	546	298	1701	354	130	526	528	319	342	472	288	298	161
Ammodramus aurifrons	8	979	231	1255	774	1803	1515	702	1091	1123	998	1053	1079	1027	919	769	3	969	118	1273	813	1808	1541	730	1091	1123	998	1053	1079	1027	919	769	0	0	3	393	0	2051	1877	98	1091	1123	998	1053	1079	1027	919	769
Ammodramus humeralis	455	945	2773	1891	1368	2920	1284	2279	1622	1411	1839	1797	1659	1874	1897	1960	513	873	2936	1810	1245	3004	1275	2401	1622	1411	1839	1797	1659	1874	1897	1960	294	352	3056	3003	953	3054	850	3057	1622	1411	1839	1797	1659	1874	1897	1960
Anas bahamensis	71	1604	236	1391	1826	165	181	95	1198	1880	563	965	1942	468	415	193	68	1320	263	1273	1728	185	211	116	1198	1880	563	965	1942	468	415	193	18	181	161	1853	887	154	200	46	1198	1880	563	965	1942	468	415	193
Anas georgica	99	277	173	264	217	195	182	129	221	478	287	292	335	300	266	131	99	278	162	255	230	192	167	122	221	478	287	292	335	300	266	131	106	210	131	215	145	149	150	163	221	478	287	292	335	300	266	131
Anas platalea	96	31	89	186	281	93	100	21	159	191	138	190	424	142	172	31	96	51	89	187	258	93	101	22	159	191	138	190	424	142	172	31	96	55	89	177	236	93	116	18	159	191	138	190	424	142	172	31
Anas sibilatrix	145	261	254	221	131	266	248	176	293	364	248	255	211	252	255	146	135	260	234	192	113	248	215	162	293	364	248	255	211	252	255	146	142	213	246	193	96	232	222	123	293	364	248	255	211	252	255	146
Anas versicolor	119	96	155	91	38	186	172	105	268	187	192	107	139	185	220	96	119	103	142	86	52	152	175	97	268	187	192	107	139	185	220	96	110	90	121	61	50	548	155	75	268	187	192	107	139	185	220	96
Anhinga anhinga	574	2892	2957	2946	2946	2921	2961	3057	2601	2903	2965	2937	2922	2925	2966	3055	637	2908	2954	2941	2952	2921	2961	3057	2601	2903	2965	2937	2922	2925	2966	3055	399	2940	2918	2950	2947	2921	2961	3057	2601	2903	2965	2937	2922	2925	2966	3055
Anodorhynchus hyacinthinus	136	1087	2243	1513	1232	2159	2133	1155	1468	1320	1205	1504	1393	1146	1122	1022	163	990	2409	1895	1126	2327	2200	1362	1468	1320	1205	1504	1393	1146	1122	1022	71	151	2512	2183	575	2442	2437	1350	1468	1320	1205	1504	1393	1146	1122	1022
Anodorhynchus leari	0	109	30	64	5	42	29	12	12	222	10	21	31	22	23	10	0	128	47	85	6	51	41	21	12	222	10	21	31	22	23	10	0	87	221	313	3	553	235	126	12	222	10	21	31	22	23	10
Anopetia gounellei	178	440	450	1194	355	454	337	295	339	547	291	340	456	312	266	216	191	476	534	1139	366	480	341	293	339	547	291	340	456	312	266	216	75	254	1124	2477	191	928	604	490	339	547	291	340	456	312	266	216
Anthracothorax nigricollis	349	1341	1394	994	1369	1240	2248	2406	1999	1675	2193	2023	1621	2165	2201	2397	345	1139	1429	1370	1181	1171	2153	2385	1999	1675	2193	2023	1621	2165	2201	2397	203	203	1196	905	397	764	1955	1910	1999	1675	2193	2023	1621	2165	2201	2397
Anthracothorax viridigula	1	414	113	216	303	0	73	94	610	855	396	490	573	461	399	190	0	620	204	410	443	0	86	141	610	855	396	490	573	461	399	190	0	0	3	149	0	0	2	0	610	855	396	490	573	461	399	190
Anthus correndera	114	299	0	277	75	0	96	2	262	453	193	282	225	186	214	80	108	296	0	266	78	0	95	2	262	453	193	282	225	186	214	80	104	233	0	232	70	1	98	11	262	453	193	282	225	186	214	80
Anthus furcatus	111	74	156	68	376	162	159	91	236	199	166	78	535	166	183	67	111	84	144	61	377	144	152	89	236	199	166	78	535	166	183	67	103	80	118	36	301	122	132	53	236	199	166	78	535	166	183	67
Anthus hellmayri	250	403	105	294	420	116	151	47	590	690	430	498	614	439	437	230	255	395	110	260	413	123	149	43	590	690	430	498	614	439	437	230	226	333	112	238	340	118	135	66	590	690	430	498	614	439	437	230
Anthus lutescens	357	859	963	1504	938	883	1554	1260	1320	1396	1492	1617	1308	1525	1583	1594	389	785	1034	1528	833	968	1549	1352	1320	1396	1492	1617	1308	1525	1583	1594	211	359	1337	2585	542	1339	2826	1945	1320	1396	1492	1617	1308	1525	1583	1594
Anthus nattereri	188	330	210	264	309	140	101	104	451	513	365	356	450	370	343	209	173	310	189	251	279	122	81	75	451	513	365	356	450	370	343	209	157	271	176	205	265	102	69	74	451	513	365	356	450	370	343	209
Antilophia galeata	296	666	1809	2924	842	1857	1554	940	937	979	822	961	1021	850	828	721	328	698	1701	2920	808	1756	1362	884	937	979	822	961	1021	850	828	721	171	414	2556	2929	820	2385	2523	1179	937	979	822	961	1021	850	828	721
Aphantochroa cirrochloris	173	438	61	596	605	93	41	262	818	733	683	854	842	590	567	442	183	463	67	635	594	109	45	337	818	733	683	854	842	590	567	442	87	259	7	579	465	33	7	239	818	733	683	854	842	590	567	442
Ara ararauna	175	1490	2014	1746	1577	1872	2124	1974	1837	1657	1730	1759	1691	1762	1762	1830	169	1332	1980	1764	1438	1888	2147	1884	1837	1657	1730	1759	1691	1762	1762	1830	84	78	1473	465	282	1068	2290	1178	1837	1657	1730	1759	1691	1762	1762	1830
Ara chloropterus	126	1675	2324	1876	1730	2268	1751	2210	1711	1748	1670	1482	1817	1582	1715	1727	121	1549	2352	1838	1602	2294	1621	2177	1711	1748	1670	1482	1817	1582	1715	1727	46	122	1975	1604	353	2085	674	2248	1711	1748	1670	1482	1817	1582	1715	1727
Ara macao	28	1240	946	1455	1267	769	883	1207	1393	1359	1389	1404	1418	1403	1364	1328	24	1212	1008	1453	1240	709	956	1228	1393	1359	1389	1404	1418	1403	1364	1328	0	1	3	267	0	0	2	34	1393	1359	1389	1404	1418	1403	1364	1328
Ara severus	25	1060	0	425	1179	25	675	284	1299	1299	1248	1320	1357	1221	1199	1083	32	1047	0	896	1188	15	884	296	1299	1299	1248	1320	1357	1221	1199	1083	0	1	0	2	0	0	349	9	1299	1299	1248	1320	1357	1221	1199	1083
Aramus guarauna	322	1726	1008	2072	1991	1315	1135	2477	1900	1964	2477	2293	2188	2469	2321	2736	338	1561	1071	2181	1912	1338	1219	2570	1900	1964	2477	2293	2188	2469	2321	2736	189	722	885	2910	1478	2522	2250	3057	1900	1964	2477	2293	2188	2469	2321	2736
Aratinga acuticaudata	150	532	1054	1581	733	1040	665	584	744	880	653	700	907	707	611	370	150	525	1067	1242	713	1087	661	574	744	880	653	700	907	707	611	370	83	242	982	2362	518	1694	533	1072	744	880	653	700	907	707	611	370
Aratinga aurea	365	1451	2161	1796	1715	2418	1426	1925	1892	1647	1730	1708	1798	1711	1704	1777	417	1331	2228	1795	1646	2491	1448	2023	1892	1647	1730	1708	1798	1711	1704	1777	213	775	2871	2501	1448	2836	1282	2639	1892	1647	1730	1708	1798	1711	1704	1777
Aratinga auricapillus	157	592	164	891	713	178	155	294	763	933	779	897	939	802	656	503	169	653	186	962	740	186	181	353	763	933	779	897	939	802	656	503	57	459	73	948	550	72	42	224	763	933	779	897	939	802	656	503
Aratinga cactorum	392	799	1911	949	909	1880	423	580	832	859	549	589	931	524	537	435	417	821	1692	1052	944	1805	420	605	832	859	549	589	931	524	537	435	184	477	2566	1887	1088	2424	275	1354	832	859	549	589	931	524	537	435
Aratinga jandaya	138	1061	821	1205	1159	1492	250	846	1115	1151	731	891	1244	751	756	558	153	982	744	1139	1136	1404	259	838	1115	1151	731	891	1244	751	756	558	47	480	1221	1554	796	2029	143	1502	1115	1151	731	891	1244	751	756	558
Aratinga leucophthalma	246	1362	485	748	1368	1983	524	1092	1700	1699	1810	1755	1630	1893	1930	2171	245	1156	487	982	1194	2142	579	1295	1700	1699	1810	1755	1630	1893	1930	2171	155	263	338	907	524	2499	964	1577	1700	1699	1810	1755	1630	1893	1930	2171
Aratinga pertinax	29	1539	1840	1472	1114	2343	1876	497	998	1782	358	1041	1381	507	432	69	9	1483	1783	1417	1169	2348	1848	425	998	1782	358	1041	1381	507	432	69	0	56	1709	623	0	2564	1879	87	998	1782	358	1041	1381	507	432	69
Aratinga solstitialis	39	682	1897	1977	619	1530	1947	1039	1027	964	541	1215	933	466	430	265	19	545	1849	1841	687	1565	1864	1004	1027	964	541	1215	933	466	430	265	0	0	1857	1477	0	1457	2238	226	1027	964	541	1215	933	466	430	265
Aratinga weddellii	6	776	0	1228	946	0	1	0	814	1173	647	1456	1164	593	569	431	12	676	0	1398	988	0	1	0	814	1173	647	1456	1164	593	569	431	0	0	0	99	0	0	1	0	814	1173	647	1456	1164	593	569	431
Arenaria interpres	109	123	111	445	554	128	107	228	1010	495	536	766	754	581	499	303	109	95	113	428	300	134	113	223	1010	495	536	766	754	581	499	303	47	36	120	612	137	131	118	720	1010	495	536	766	754	581	499	303
Arremon flavirostris	238	674	1239	1366	602	1494	623	739	758	1075	744	973	806	715	740	593	247	683	1102	1405	559	1334	641	742	758	1075	744	973	806	715	740	593	151	498	2287	2751	399	2616	540	1443	758	1075	744	973	806	715	740	593
Arremon franciscanus	9	81	9	230	38	26	53	19	59	217	57	213	143	122	83	32	8	103	10	217	43	38	53	33	59	217	57	213	143	122	83	32	1	38	2	314	24	17	23	48	59	217	57	213	143	122	83	32
Arremon semitorquatus	191	409	97	186	457	95	106	8	542	890	275	466	614	234	249	76	174	415	99	181	436	95	103	5	542	890	275	466	614	234	249	76	189	235	97	139	289	97	95	28	542	890	275	466	614	234	249	76
Arremon taciturnus	147	1476	2065	1850	1570	2257	1073	2192	1636	1635	1652	1716	1670	1816	1759	1896	146	1322	2027	1911	1439	2205	1032	2127	1636	1635	1652	1716	1670	1816	1759	1896	68	188	2225	1753	470	2380	134	2124	1636	1635	1652	1716	1670	1816	1759	1896
Arremonops conirostris	5	17	920	2058	32	1506	1956	81	142	62	78	419	161	231	270	14	9	24	692	2031	42	1170	1943	65	142	62	78	419	161	231	270	14	0	0	584	2243	0	2162	2140	78	142	62	78	419	161	231	270	14
Arundinicola leucocephala	131	694	2943	2632	1511	2925	2688	3053	1224	1061	1997	1767	1815	2010	2039	2330	127	479	2961	2231	1384	2947	2431	3049	1224	1061	1997	1767	1815	2010	2039	2330	65	69	2961	2955	922	2953	2846	3056	1224	1061	1997	1767	1815	2010	2039	2330
Asio flammeus	256	722	1873	804	861	1585	745	667	765	1029	753	993	1030	797	677	589	263	695	1632	837	759	1415	727	698	765	1029	753	993	1030	797	677	589	167	505	2782	1264	525	2472	1328	1024	765	1029	753	993	1030	797	677	589
Asio stygius	245	625	2613	968	759	2765	2586	1031	1018	1066	934	1127	992	992	951	875	255	587	2620	948	671	2744	2636	1090	1018	1066	934	1127	992	992	951	875	163	367	2906	1268	492	2916	2860	1676	1018	1066	934	1127	992	992	951	875
Atalotriccus pilaris	0	284	974	412	31	1527	416	176	29	357	7	6	178	6	139	7	0	219	952	239	47	1713	269	173	29	357	7	6	178	6	139	7	0	25	1053	568	1	2138	564	434	29	357	7	6	178	6	139	7
Athene cunicularia	329	773	1385	972	907	1035	1754	856	1364	1273	1232	1261	1186	1236	1236	1147	338	766	1375	964	827	1126	1725	904	1364	1273	1232	1261	1186	1236	1236	1147	246	498	2550	1083	570	1713	2845	1720	1364	1273	1232	1261	1186	1236	1236	1147
Atticora fasciata	39	1345	1013	1241	1354	821	1332	1356	1427	1447	1414	1466	1512	1452	1467	1399	39	1301	1144	1338	1323	1088	1368	1366	1427	1447	1414	1466	1512	1452	1467	1399	0	7	0	136	3	2	0	7	1427	1447	1414	1466	1512	1452	1467	1399
Attila bolivianus	22	756	1	1309	917	1779	1431	126	1094	1091	1036	1158	1125	980	954	694	17	643	3	1303	929	1808	1456	112	1094	1091	1036	1158	1125	980	954	694	5	0	1	826	0	2184	1876	19	1094	1091	1036	1158	1125	980	954	694
Attila cinnamomeus	27	1140	984	1253	1150	790	838	1180	1323	1281	1247	1319	1368	1232	1207	1187	20	1109	1044	1301	1168	824	868	1208	1323	1281	1247	1319	1368	1232	1207	1187	0	0	17	205	0	8	0	81	1323	1281	1247	1319	1368	1232	1207	1187
Attila citriniventris	95	407	56	499	326	161	222	207	499	605	361	424	419	379	377	263	95	425	51	466	260	160	148	208	499	605	361	424	419	379	377	263	95	0	0	60	0	111	0	37	499	605	361	424	419	379	377	263
Attila phoenicurus	306	1087	2224	970	1190	2284	2313	1661	1724	1442	1490	1736	1443	1496	1442	1386	239	887	2199	1383	965	2299	2247	1583	1724	1442	1490	1736	1443	1496	1442	1386	191	127	2070	938	312	2020	2461	1448	1724	1442	1490	1736	1443	1496	1442	1386
Attila rufus	227	462	91	766	509	96	97	25	686	819	433	961	712	418	385	169	213	448	91	837	514	96	96	22	686	819	433	961	712	418	385	169	181	293	91	772	350	96	97	30	686	819	433	961	712	418	385	169
Attila spadiceus	43	1309	761	1396	1343	678	896	1263	1432	1420	1396	1378	1479	1399	1329	1325	48	1254	852	1402	1294	780	900	1266	1432	1420	1396	1378	1479	1399	1329	1325	10	6	2	384	8	14	97	62	1432	1420	1396	1378	1479	1399	1329	1325
Augastes lumachella	16	132	114	44	39	32	86	25	53	316	57	23	93	80	108	32	27	148	147	56	43	51	100	41	53	316	57	23	93	80	108	32	3	66	125	90	11	18	47	21	53	316	57	23	93	80	108	32
Augastes scutatus	5	44	20	246	49	20	55	31	100	237	116	51	181	92	107	41	2	62	14	275	76	22	51	38	100	237	116	51	181	92	107	41	0	9	0	762	12	4	7	28	100	237	116	51	181	92	107	41
Avocettula recurvirostris	0	151	5	167	264	0	5	22	537	702	409	489	747	471	408	166	0	220	6	297	412	1	5	29	537	702	409	489	747	471	408	166	0	0	0	111	0	0	0	17	537	702	409	489	747	471	408	166
Bartramia longicauda	309	1399	2632	1913	1407	2298	2297	2471	2001	1738	2268	2151	1669	2289	2207	2407	265	1203	2588	1826	1278	2308	2224	2410	2001	1738	2268	2151	1669	2289	2207	2407	199	120	2458	911	308	1336	1698	1785	2001	1738	2268	2151	1669	2289	2207	2407
Baryphthengus martii	3	669	1	1404	631	1333	1428	91	902	1001	786	1111	952	763	773	553	3	627	1	1389	720	1352	1462	147	902	1001	786	1111	952	763	773	553	0	0	0	476	0	1506	1838	3	902	1001	786	1111	952	763	773	553
Baryphthengus ruficapillus	143	539	258	799	650	202	213	341	668	860	759	905	891	690	696	557	139	555	261	826	646	215	215	369	668	860	759	905	891	690	696	557	77	354	173	827	479	135	152	238	668	860	759	905	891	690	696	557
Basileuterus bivittatus	103	60	837	55	256	201	317	18	265	786	181	21	497	152	146	14	103	28	968	39	170	155	314	26	265	786	181	21	497	152	146	14	96	3	202	1	0	96	96	1	265	786	181	21	497	152	146	14
Basileuterus culicivorus	491	1317	1975	1793	1511	2727	1960	2037	1736	1692	1875	1867	1755	1880	1845	1938	557	1208	1968	1771	1393	2867	1929	1993	1736	1692	1875	1867	1755	1880	1845	1938	339	607	3050	2839	1233	3050	2935	3056	1736	1692	1875	1867	1755	1880	1845	1938
Basileuterus flaveolus	471	1069	1674	1642	1242	1777	850	1529	1485	1360	1308	1352	1358	1339	1288	1245	520	1042	1562	1590	1174	1674	873	1496	1485	1360	1308	1352	1358	1339	1288	1245	279	584	2478	2475	1280	2626	546	2546	1485	1360	1308	1352	1358	1339	1288	1245
Basileuterus hypoleucus	190	518	1266	0	611	979	417	572	664	847	589	907	800	598	576	458	187	531	1146	0	544	953	431	553	664	847	589	907	800	598	576	458	112	357	2410	0	489	2063	323	1206	664	847	589	907	800	598	576	458
Basileuterus leucoblepharus	304	400	336	458	405	371	327	224	690	676	528	554	602	398	514	385	296	393	318	444	404	341	310	209	690	676	528	554	602	398	514	385	265	335	285	368	334	301	268	172	690	676	528	554	602	398	514	385
Basileuterus leucophrys	134	482	631	2274	327	668	387	354	501	668	500	542	565	489	451	335	150	509	592	2569	357	683	421	378	501	668	500	542	565	489	451	335	91	388	793	2827	273	1486	1068	640	501	668	500	542	565	489	451	335
Batara cinerea	223	283	100	282	306	104	86	81	531	451	337	379	422	380	335	235	227	266	80	267	280	91	65	55	531	451	337	379	422	380	335	235	221	236	101	230	261	107	79	92	531	451	337	379	422	380	335	235
Biatas nigropectus	188	433	100	205	346	97	97	59	526	803	350	466	561	288	322	100	185	423	98	201	355	96	95	48	526	803	350	466	561	288	322	100	178	293	95	157	248	96	99	152	526	803	350	466	561	288	322	100
Brotogeris chiriri	338	1037	1951	1711	1121	2437	1230	1387	1383	1351	1221	1367	1326	1205	1183	1103	377	970	1970	1784	1040	2466	1207	1426	1383	1351	1221	1367	1326	1205	1183	1103	217	517	2743	2745	996	2880	866	1991	1383	1351	1221	1367	1326	1205	1183	1103
Brotogeris chrysoptera	24	750	1480	885	838	181	478	911	1176	1117	1111	1145	1180	1100	1032	902	13	783	1505	1160	974	108	584	1009	1176	1117	1111	1145	1180	1100	1032	902	0	0	585	258	0	0	0	28	1176	1117	1111	1145	1180	1100	1032	902
Brotogeris cyanoptera	95	898	12	1003	740	100	96	54	578	1124	571	953	1020	520	536	288	95	853	12	987	775	102	97	73	578	1124	571	953	1020	520	536	288	95	0	8	183	0	95	95	6	578	1124	571	953	1020	520	536	288
Brotogeris sanctithomae	10	654	16	1134	702	605	400	352	953	886	767	931	932	766	721	488	3	653	8	1143	710	603	250	422	953	886	767	931	932	766	721	488	0	0	0	541	0	69	3	27	953	886	767	931	932	766	721	488
Brotogeris tirica	213	340	100	768	459	101	98	14	710	678	428	846	646	376	313	145	199	327	98	848	466	97	97	6	710	678	428	846	646	376	313	145	191	180	98	826	304	99	96	9	710	678	428	846	646	376	313	145
Brotogeris versicolurus	4	755	155	568	580	798	497	210	850	895	530	636	818	603	537	251	0	797	215	642	624	897	486	316	850	895	530	636	818	603	537	251	0	0	3	168	0	682	7	31	850	895	530	636	818	603	537	251
Bubo virginianus	223	667	1362	1231	855	1309	948	1349	1127	1243	1391	1353	1194	1425	1397	1469	235	608	1347	1233	735	1348	1027	1377	1127	1243	1391	1353	1194	1425	1397	1469	141	321	1953	2156	465	2220	867	2404	1127	1243	1391	1353	1194	1425	1397	1469
Bucco capensis	21	1198	938	1289	1118	1165	919	1195	1315	1303	1205	1283	1359	1216	1226	1180	16	1169	993	1338	1152	1186	1031	1208	1315	1303	1205	1283	1359	1216	1226	1180	0	0	8	198	0	115	3	302	1315	1303	1205	1283	1359	1216	1226	1180
Bucco macrodactylus	100	705	21	1141	685	1167	12	385	915	912	817	1004	992	781	694	579	95	675	24	1164	636	1142	13	258	915	912	817	1004	992	781	694	579	95	0	2	214	0	839	2	0	915	912	817	1004	992	781	694	579
Bucco tamatia	69	1362	1863	1067	1366	1865	1532	1236	1477	1444	1261	1199	1505	1221	1171	1082	51	1308	1841	1163	1324	1868	1477	1227	1477	1444	1261	1199	1505	1221	1171	1082	12	13	1628	167	10	1590	768	429	1477	1444	1261	1199	1505	1221	1171	1082
Burhinus bistriatus	25	1008	595	1432	670	1190	1494	118	720	1279	297	1142	956	224	304	29	10	908	892	1470	677	1314	1481	81	720	1279	297	1142	956	224	304	29	0	28	447	961	15	281	642	113	720	1279	297	1142	956	224	304	29
Cacicus cela	138	1752	1893	1921	1760	1924	1867	1883	1762	1775	1822	1832	1827	1845	1818	1858	121	1640	1812	1826	1671	1864	1854	1836	1762	1775	1822	1832	1827	1845	1818	1858	46	211	1293	1597	361	1556	1364	1420	1762	1775	1822	1832	1827	1845	1818	1858
Cacicus chrysopterus	381	367	1042	479	502	1393	558	363	823	644	515	550	666	505	525	372	375	365	743	465	462	928	536	330	823	644	515	550	666	505	525	372	294	305	1940	427	392	1333	918	328	823	644	515	550	666	505	525	372
Cacicus haemorrhous	257	1386	924	1518	1279	1272	880	2022	1836	1726	1967	1735	1508	1932	1998	2183	247	1186	986	1528	1113	1230	936	1882	1836	1726	1967	1735	1508	1932	1998	2183	135	118	271	617	197	520	246	1430	1836	1726	1967	1735	1508	1932	1998	2183
Cairina moschata	512	2950	3056	2959	2957	3057	3057	3057	2494	2968	2967	2949	2954	2968	2968	3056	580	2961	3051	2957	2959	3057	3057	3057	2494	2968	2967	2949	2954	2968	2968	3056	341	2961	3050	2962	2959	3057	3057	3057	2494	2968	2967	2949	2954	2968	2968	3056
Calidris alba	245	174	138	651	421	155	122	787	1548	623	666	992	627	664	574	566	260	124	143	650	251	165	126	821	1548	623	666	992	627	664	574	566	131	37	133	1314	113	143	148	1514	1548	623	666	992	627	664	574	566
Calidris bairdii	96	35	189	250	121	96	111	19	157	220	148	256	436	134	176	33	96	53	166	245	172	96	115	18	157	220	148	256	436	134	176	33	96	58	1122	223	101	98	127	14	157	220	148	256	436	134	176	33
Calidris canutus	310	10	121	243	682	132	101	103	1780	310	497	743	875	496	413	215	319	7	122	244	373	132	97	116	1780	310	497	743	875	496	413	215	180	6	99	191	239	107	108	211	1780	310	497	743	875	496	413	215
Calidris fuscicollis	514	2947	2963	3057	2957	2961	2962	3057	2498	2968	2968	2968	2955	2968	2968	3057	580	2959	2963	3057	2959	2961	2962	3057	2498	2968	2968	2968	2955	2968	2968	3057	342	2961	2963	3057	2960	2961	2962	3057	2498	2968	2968	2968	2955	2968	2968	3057
Calidris himantopus	194	1401	2511	1678	1317	2301	2058	2167	1713	1630	1886	1787	1565	1874	1836	1988	141	1258	2489	1647	1209	2281	1948	2125	1713	1630	1886	1787	1565	1874	1836	1988	129	49	2558	715	157	2186	1793	1404	1713	1630	1886	1787	1565	1874	1836	1988
Calidris melanotos	277	1310	2473	1696	1461	2384	2183	2256	1901	1614	2060	2016	1709	2072	2027	2202	220	1067	2468	1669	1317	2391	2062	2170	1901	1614	2060	2016	1709	2072	2027	2202	180	58	2564	774	255	2227	1897	1457	1901	1614	2060	2016	1709	2072	2027	2202
Calidris minutilla	156	1874	2436	2137	2052	597	723	2256	1783	1865	1238	1500	2089	1225	1248	1037	161	1759	2431	2073	1922	532	576	2138	1783	1865	1238	1500	2089	1225	1248	1037	55	579	2529	2166	1047	226	229	2298	1783	1865	1238	1500	2089	1225	1248	1037
Calidris pusilla	91	1085	121	520	1493	119	121	134	1255	1636	605	719	1713	520	532	252	92	762	126	525	1284	127	123	147	1255	1636	605	719	1713	520	532	252	28	96	119	997	629	123	140	350	1255	1636	605	719	1713	520	532	252
Calliphlox amethystina	325	1296	2237	1710	1542	1954	1165	2306	1717	1649	2014	1870	1797	2010	2047	2189	327	1189	2463	1710	1450	2026	1214	2330	1717	1649	2014	1870	1797	2010	2047	2189	196	481	2864	2288	1135	2728	823	2896	1717	1649	2014	1870	1797	2010	2047	2189
Callonetta leucophrys	110	130	1010	306	246	304	322	98	279	381	173	267	189	162	189	49	126	158	1090	349	287	319	370	149	279	381	173	267	189	162	189	49	117	113	2289	726	188	452	685	115	279	381	173	267	189	162	189	49
Calyptura cristata	1	62	0	54	21	0	320	4	13	243	9	208	69	24	554	7	0	53	0	34	13	0	324	2	13	243	9	208	69	24	554	7	0	30	0	16	1	0	193	10	13	243	9	208	69	24	554	7
Campephilus leucopogon	102	3057	177	192	247	234	211	41	125	3057	97	179	279	94	216	5	116	3057	189	202	254	246	230	34	125	3057	97	179	279	94	216	5	105	3057	141	343	215	178	196	8	125	3057	97	179	279	94	216	5
Campephilus melanoleucos	317	1898	2895	2490	1900	2852	2716	2843	2156	1930	2401	2282	1994	2407	2361	2480	372	1754	2898	2472	1724	2862	2729	2857	2156	1930	2401	2282	1994	2407	2361	2480	176	827	2918	2505	1001	2888	2762	2871	2156	1930	2401	2282	1994	2407	2361	2480
Campephilus robustus	193	591	400	754	787	309	302	503	808	905	868	900	1028	775	807	663	201	619	422	774	765	316	290	535	808	905	868	900	1028	775	807	663	110	417	336	804	581	270	217	509	808	905	868	900	1028	775	807	663
Campephilus rubricollis	66	1459	1176	1333	1432	858	1406	1495	1564	1555	1548	1550	1576	1563	1564	1540	56	1418	1332	1429	1370	1203	1445	1492	1564	1555	1548	1550	1576	1563	1564	1540	8	29	47	179	30	4	4	281	1564	1555	1548	1550	1576	1563	1564	1540
Camptostoma obsoletum	522	2947	3057	3057	2960	3057	3057	3057	2500	2968	2968	2968	2956	2968	2968	3057	582	2959	3057	3057	2961	3057	3057	3057	2500	2968	2968	2968	2956	2968	2968	3057	344	2961	3057	3057	2961	3057	3057	3057	2500	2968	2968	2968	2956	2968	2968	3057
Campylopterus hyperythrus	96	457	98	8	22	106	110	6	94	1449	94	4	21	94	101	5	96	354	97	8	11	101	115	6	94	1449	94	4	21	94	101	5	96	125	96	17	0	96	96	0	94	1449	94	4	21	94	101	5
Campylopterus largipennis	53	1456	783	1366	1411	605	1250	1399	1522	1551	1535	1517	1556	1516	1560	1548	54	1409	1022	1431	1361	899	1414	1399	1522	1551	1535	1517	1556	1516	1560	1548	6	26	4	99	28	2	9	70	1522	1551	1535	1517	1556	1516	1560	1548
Campylorhynchus griseus	6	165	1586	1046	212	1759	1611	370	88	522	396	505	432	380	216	23	11	131	1551	906	243	1410	1544	261	88	522	396	505	432	380	216	23	0	1	996	825	9	1882	1004	478	88	522	396	505	432	380	216	23
Campylorhynchus turdinus	61	1308	4	1800	1291	1580	1948	276	1365	1530	1167	1550	1485	1235	1180	1007	65	1146	7	1758	1198	1617	1969	225	1365	1530	1167	1550	1485	1235	1180	1007	17	38	8	1726	85	2109	2317	174	1365	1530	1167	1550	1485	1235	1180	1007
Capito auratus	2	659	147	1071	614	1626	766	584	832	874	736	841	905	729	662	521	0	599	117	1040	516	1671	661	399	832	874	736	841	905	729	662	521	0	0	7	199	0	852	34	19	832	874	736	841	905	729	662	521
Capito aurovirens	96	310	0	504	341	692	734	33	467	552	306	483	432	430	338	180	95	311	0	518	326	619	732	117	467	552	306	483	432	430	338	180	95	0	0	95	0	105	977	0	467	552	306	483	432	430	338	180
Capito brunneipectus	0	112	116	1702	7	783	733	70	211	411	208	495	374	239	222	55	0	44	33	1696	0	639	638	30	211	411	208	495	374	239	222	55	0	0	0	2091	0	905	985	21	211	411	208	495	374	239	222	55
Capito dayi	14	328	17	166	520	54	1	5	876	836	762	771	877	744	609	446	23	401	0	289	637	71	0	5	876	836	762	771	877	744	609	446	4	0	0	36	0	1	0	3	876	836	762	771	877	744	609	446
Capito niger	18	798	1540	1110	872	1136	1112	1108	1069	1030	886	966	1229	877	866	749	5	745	1503	1130	914	1088	1098	1032	1069	1030	886	966	1229	877	866	749	0	0	568	194	0	98	232	272	1069	1030	886	966	1229	877	866	749
Caprimulgus cayennensis	147	690	1208	465	1010	2018	1858	261	1393	1668	227	990	1348	399	240	27	125	573	1384	584	1066	2023	1830	214	1393	1668	227	990	1348	399	240	27	96	4	837	199	7	2276	1920	631	1393	1668	227	990	1348	399	240	27
Caprimulgus hirundinaceus	254	549	568	1225	609	561	432	295	743	792	428	569	726	511	412	267	300	599	546	1062	621	544	444	301	743	792	428	569	726	511	412	267	139	241	956	2008	404	959	732	480	743	792	428	569	726	511	412	267
Caprimulgus longirostris	145	558	0	733	677	11	35	59	775	837	472	813	921	472	496	290	143	577	2	822	695	7	31	63	775	837	472	813	921	472	496	290	101	355	1	753	503	2	9	61	775	837	472	813	921	472	496	290
Caprimulgus maculicaudus	148	988	1485	484	812	1407	1503	882	1185	1301	920	1212	1105	999	1004	855	169	930	1569	653	772	1492	1621	913	1185	1301	920	1212	1105	999	1004	855	86	417	2078	453	638	2082	2086	1193	1185	1301	920	1212	1105	999	1004	855
Caprimulgus nigrescens	34	1049	1454	1166	1074	1111	1108	997	1334	1237	1276	1336	1333	1217	1142	971	17	1041	1500	1340	1143	1218	1217	1064	1334	1237	1276	1336	1333	1217	1142	971	0	0	538	211	0	1	40	35	1334	1237	1276	1336	1333	1217	1142	971
Caprimulgus parvulus	507	1139	1646	1735	1443	1858	1537	1885	1624	1556	1722	1739	1686	1691	1731	1706	566	1061	1639	1712	1348	1823	1557	1849	1624	1556	1722	1739	1686	1691	1731	1706	338	528	2592	2620	1237	2866	1611	2945	1624	1556	1722	1739	1686	1691	1731	1706
Caprimulgus rufus	411	1027	2524	1550	1152	2391	2747	1541	1654	1499	1452	1397	1504	1544	1509	1572	433	936	2276	1469	1037	2259	2823	1615	1654	1499	1452	1397	1504	1544	1509	1572	268	436	2855	2456	706	2728	2951	2351	1654	1499	1452	1397	1504	1544	1509	1572
Caprimulgus sericocaudatus	249	607	297	547	712	183	248	124	903	1029	772	727	931	531	463	311	243	617	293	558	670	181	239	135	903	1029	772	727	931	531	463	311	204	432	201	563	514	135	154	84	903	1029	772	727	931	531	463	311
Caprimulgus whitelyi	0	0	4	1326	67	4	30	10	13	4	10	24	305	18	25	9	0	0	1	1291	62	5	79	18	13	4	10	24	305	18	25	9	0	0	0	1344	0	0	1	0	13	4	10	24	305	18	25	9
Capsiempis flaveola	315	1341	1553	1238	1340	1614	2281	975	1942	1728	1080	1282	1664	1351	1390	1315	303	1194	1631	1182	1164	1510	2304	910	1942	1728	1080	1282	1664	1351	1390	1315	177	361	2440	875	666	2456	2619	692	1942	1728	1080	1282	1664	1351	1390	1315
Cariama cristata	544	933	2168	1723	1167	1679	1881	1782	1460	1425	1561	1557	1466	1577	1573	1599	601	893	1961	1643	1125	1621	1743	1704	1460	1425	1561	1557	1466	1577	1573	1599	336	507	3055	2978	980	2498	2828	3027	1460	1425	1561	1557	1466	1577	1573	1599
Carpornis cucullata	264	414	6	282	401	94	3	5	676	673	330	485	603	411	288	141	246	404	6	259	388	94	3	1	676	673	330	485	603	411	288	141	239	332	6	224	328	94	4	6	676	673	330	485	603	411	288	141
Carpornis melanocephala	206	429	103	635	555	101	111	11	622	676	339	770	654	345	307	79	194	414	103	676	490	98	107	3	622	676	339	770	654	345	307	79	190	252	99	715	355	98	107	1	622	676	339	770	654	345	307	79
Caryothraustes canadensis	116	1236	2240	1570	1520	2300	1143	1125	1638	1424	1103	1234	1635	1138	1080	751	104	1103	2204	1516	1438	2264	1098	1155	1638	1424	1103	1234	1635	1138	1080	751	36	15	2425	1523	88	2464	262	258	1638	1424	1103	1234	1635	1138	1080	751
Casiornis fuscus	171	1241	881	1608	1393	1599	487	821	1156	1292	884	918	1415	908	937	771	189	1114	836	1399	1316	1520	475	814	1156	1292	884	918	1415	908	937	771	76	636	1081	1900	973	1899	311	1206	1156	1292	884	918	1415	908	937	771
Casiornis rufus	216	1016	840	1130	1263	710	1264	1121	1447	1303	1465	1653	1400	1420	1427	1381	196	928	762	1335	1117	676	1352	1246	1447	1303	1465	1653	1400	1420	1427	1381	112	175	579	1264	686	493	1718	1017	1447	1303	1465	1653	1400	1420	1427	1381
Cathartes aura	513	2949	2963	3057	2957	2961	2962	3057	2498	2968	2968	2968	2955	2968	2968	3057	579	2960	2963	3057	2959	2961	2962	3057	2498	2968	2968	2968	2955	2968	2968	3057	343	2961	2963	3057	2959	2961	2962	3057	2498	2968	2968	2968	2955	2968	2968	3057
Cathartes burrovianus	193	780	3034	2241	1236	1599	2904	2644	1250	1252	1753	1596	1559	1793	1823	1915	188	601	3028	1898	1095	1523	2942	2549	1250	1252	1753	1596	1559	1793	1823	1915	100	217	3041	2888	695	1886	2947	2680	1250	1252	1753	1596	1559	1793	1823	1915
Cathartes melambrotus	33	1421	1346	1405	1380	931	1511	1401	1429	1500	1488	1497	1531	1484	1493	1478	31	1381	1422	1459	1342	1194	1529	1466	1429	1500	1488	1497	1531	1484	1493	1478	0	17	93	80	5	0	357	98	1429	1500	1488	1497	1531	1484	1493	1478
Catharus fuscescens	164	1175	2059	1425	1299	1694	2027	1764	1683	1470	1619	1461	1518	1544	1571	1587	118	1014	2076	1435	1214	1703	1957	1678	1683	1470	1619	1461	1518	1544	1571	1587	72	20	1790	396	105	1233	1998	1202	1683	1470	1619	1461	1518	1544	1571	1587
Catharus minimus	3	770	1709	1148	674	1614	1561	923	832	965	845	896	1004	828	778	593	0	723	1636	1127	633	1535	1518	761	832	965	845	896	1004	828	778	593	0	0	742	183	0	777	1774	105	832	965	845	896	1004	828	778	593
Catharus ustulatus	101	14	6	1336	78	5	13	5	244	265	79	536	215	136	81	37	101	0	8	1089	33	4	12	2	244	265	79	536	215	136	81	37	96	0	3	682	0	0	6	0	244	265	79	536	215	136	81	37
Celeus elegans	44	1446	792	1300	1360	809	1184	1405	1424	1525	1487	1483	1503	1478	1453	1436	38	1408	1016	1384	1322	1071	1269	1361	1424	1525	1487	1483	1503	1478	1453	1436	1	23	1	170	4	1	1	66	1424	1525	1487	1483	1503	1478	1453	1436
Celeus flavescens	477	1015	2023	1604	1248	2300	1021	1904	1420	1447	1298	1432	1521	1345	1311	1323	548	998	1860	1547	1188	2260	1041	1889	1420	1447	1298	1432	1521	1345	1311	1323	302	567	2827	2562	1148	2816	683	2834	1420	1447	1298	1432	1521	1345	1311	1323
Celeus flavus	76	1417	78	1046	1426	191	1650	1051	1624	1514	1531	1512	1559	1473	1524	1438	70	1381	126	1324	1364	263	1660	1174	1624	1514	1531	1512	1559	1473	1524	1438	22	22	0	113	41	0	1884	273	1624	1514	1531	1512	1559	1473	1524	1438
Celeus grammicus	6	1128	4	1004	1139	1449	1413	317	1120	1283	1041	1273	1356	1039	999	884	13	1101	2	1153	1150	1549	1468	348	1120	1283	1041	1273	1356	1039	999	884	0	0	0	51	0	735	1783	4	1120	1283	1041	1273	1356	1039	999	884
Celeus lugubris	168	407	1382	1169	430	602	682	242	558	519	423	793	389	309	309	107	166	356	1360	1060	327	520	527	294	558	519	423	793	389	309	309	107	124	190	2309	2327	335	411	1682	492	558	519	423	793	389	309	309	107
Celeus obrieni	118	524	1775	2587	312	1342	1376	410	677	684	446	720	605	484	449	318	168	504	1801	2603	367	1434	1348	537	677	684	446	720	605	484	449	318	80	62	2391	2687	48	2051	2293	834	677	684	446	720	605	484	449	318
Celeus spectabilis	95	111	7	1413	182	101	110	11	242	474	92	707	273	248	190	41	95	10	6	1182	99	99	111	0	242	474	92	707	273	248	190	41	95	0	1	755	0	96	104	3	242	474	92	707	273	248	190	41
Celeus torquatus	71	1453	1480	1534	1405	1047	1682	1486	1506	1541	1542	1555	1539	1579	1542	1520	60	1410	1513	1544	1346	1178	1668	1528	1506	1541	1542	1555	1539	1579	1542	1520	10	29	533	323	26	3	1349	277	1506	1541	1542	1555	1539	1579	1542	1520
Celeus undatus	28	843	1703	685	849	500	863	882	1154	1133	835	852	1174	794	695	426	14	863	1682	989	999	441	1045	1008	1154	1133	835	852	1174	794	695	426	0	0	817	266	0	27	71	92	1154	1133	835	852	1174	794	695	426
Cephalopterus ornatus	54	1339	915	1430	1261	1770	1729	1019	1342	1453	1285	1484	1420	1331	1326	1184	43	1289	873	1463	1230	1760	1708	912	1342	1453	1285	1484	1420	1331	1326	1184	3	10	50	143	0	2036	1911	108	1342	1453	1285	1484	1420	1331	1326	1184
Cercomacra brasiliana	54	334	1	1674	294	1	2	7	281	555	191	936	624	172	182	73	39	318	1	1321	265	1	1	5	281	555	191	936	624	172	182	73	16	162	0	2524	123	0	0	0	281	555	191	936	624	172	182	73
Cercomacra carbonaria	0	212	1116	2050	0	1111	1659	846	35	320	35	170	81	39	61	16	1	187	1041	2017	0	818	1592	621	35	320	35	170	81	39	61	16	0	7	1182	2271	0	1521	1791	1174	35	320	35	170	81	39	61	16
Cercomacra cinerascens	55	1434	842	1306	1376	613	1366	1507	1449	1539	1531	1504	1522	1526	1530	1515	42	1395	1178	1393	1324	1033	1394	1491	1449	1539	1531	1504	1522	1526	1530	1515	3	22	50	186	11	10	7	391	1449	1539	1531	1504	1522	1526	1530	1515
Cercomacra ferdinandi	10	0	1534	2197	32	985	1678	434	137	22	136	480	176	120	203	47	9	4	1459	2177	45	619	1637	486	137	22	136	480	176	120	203	47	0	0	1949	2367	0	688	2005	347	137	22	136	480	176	120	203	47
Cercomacra laeta	11	760	1962	944	699	194	560	625	896	1024	664	816	955	624	596	169	9	726	1905	1091	724	168	420	664	896	1024	664	816	955	624	596	169	0	0	2203	730	0	72	82	41	896	1024	664	816	955	624	596	169
Cercomacra manu	0	0	3	2161	0	0	8	24	35	11	52	1105	97	33	55	26	0	0	3	1985	0	0	10	2	35	11	52	1105	97	33	55	26	0	0	0	2053	0	0	4	3	35	11	52	1105	97	33	55	26
Cercomacra melanaria	73	331	939	2741	270	210	951	359	265	369	191	126	345	271	194	104	66	286	884	2833	224	209	935	393	265	369	191	126	345	271	194	104	35	155	2369	2904	118	134	2317	1275	265	369	191	126	345	271	194	104
Cercomacra nigrescens	35	899	1	1030	1096	1639	1805	761	1263	1227	1261	1468	1299	1185	1159	1037	34	873	1	1348	1107	1621	1805	922	1263	1227	1261	1468	1299	1185	1159	1037	0	0	0	16	0	1443	2112	107	1263	1227	1261	1468	1299	1185	1159	1037
Cercomacra serva	95	194	1	1097	547	96	4	0	321	649	229	685	836	337	238	112	95	66	1	990	532	97	4	0	321	649	229	685	836	337	238	112	95	0	0	345	0	95	3	0	321	649	229	685	836	337	238	112
Cercomacra tyrannina	26	902	1866	1207	852	1288	1356	994	1156	1086	677	945	1204	653	611	429	13	877	1804	1198	928	1395	1358	1016	1156	1086	677	945	1204	653	611	429	0	0	1712	253	0	233	1488	221	1156	1086	677	945	1204	653	611	429
Chaetura brachyura	49	1427	1301	1417	1386	999	1224	1560	1474	1517	1532	1471	1524	1475	1411	1363	44	1370	1305	1447	1326	1071	1236	1441	1474	1517	1532	1471	1524	1475	1411	1363	12	20	187	389	24	30	325	391	1474	1517	1532	1471	1524	1475	1411	1363
Chaetura chapmani	36	932	1759	1194	823	1486	1136	1122	1266	1137	924	1090	1197	997	886	586	16	939	1700	1297	955	1498	1257	1202	1266	1137	924	1090	1197	997	886	586	0	0	1179	305	0	68	63	281	1266	1137	924	1090	1197	997	886	586
Chaetura cinereiventris	242	754	38	943	863	1299	1743	320	1521	1295	1301	1532	1193	1244	1213	1151	177	498	25	1155	609	1422	1762	340	1521	1295	1301	1532	1193	1244	1213	1151	152	9	59	437	59	1888	2163	183	1521	1295	1301	1532	1193	1244	1213	1151
Chaetura egregia	3	203	5	297	468	8	5	22	439	704	541	945	714	536	442	344	9	135	18	397	502	28	12	15	439	704	541	945	714	536	442	344	0	0	1	145	0	0	0	0	439	704	541	945	714	536	442	344
Chaetura meridionalis	411	749	2326	1512	1053	2215	2048	1254	1332	1184	1314	1366	1355	1296	1286	1241	452	757	2091	1440	1012	2036	1967	1292	1332	1184	1314	1366	1355	1296	1286	1241	249	451	2889	2249	835	2705	2883	2212	1332	1184	1314	1366	1355	1296	1286	1241
Chaetura spinicaudus	33	1205	2118	1386	1229	709	1148	1124	1283	1295	1055	1132	1366	900	1013	721	17	1177	2078	1381	1214	412	1269	1191	1283	1295	1055	1132	1366	900	1013	721	0	1	2300	553	0	66	73	311	1283	1295	1055	1132	1366	900	1013	721
Chaetura viridipennis	96	704	2	1168	804	0	2	3	845	1105	676	1412	1098	692	616	457	100	622	1	1316	885	0	1	72	845	1105	676	1412	1098	692	616	457	95	0	0	112	0	0	1	0	845	1105	676	1412	1098	692	616	457
Charadrius collaris	512	2950	2961	2958	2957	2961	2962	3057	2498	2968	2967	2949	2955	2968	2968	3056	581	2961	2954	2957	2959	2961	2962	3057	2498	2968	2967	2949	2955	2968	2968	3056	339	2961	2833	2962	2959	2961	2962	3057	2498	2968	2967	2949	2955	2968	2968	3056
Charadrius falklandicus	95	0	95	167	129	95	95	0	158	50	157	168	215	146	157	26	95	0	95	167	143	95	95	0	158	50	157	168	215	146	157	26	104	1	95	151	106	98	105	3	158	50	157	168	215	146	157	26
Charadrius modestus	99	67	98	217	165	103	105	21	240	218	184	210	266	202	208	55	100	76	97	211	170	99	111	33	240	218	184	210	266	202	208	55	106	76	108	190	131	107	129	21	240	218	184	210	266	202	208	55
Charadrius semipalmatus	173	62	104	318	357	109	112	134	1544	590	430	579	537	428	468	225	186	55	106	326	192	115	112	137	1544	590	430	579	537	428	468	225	138	19	110	259	65	115	128	359	1544	590	430	579	537	428	468	225
Charadrius wilsonia	95	319	95	33	193	297	90	75	732	1023	232	101	439	227	288	81	95	412	103	45	300	389	90	96	732	1023	232	101	439	227	288	81	95	0	89	4	12	280	89	165	732	1023	232	101	439	227	288	81
Charitospiza eucosma	294	731	1269	1987	838	1555	521	781	977	983	941	1024	1028	939	883	761	328	768	1207	1953	827	1419	595	838	977	983	941	1024	1028	939	883	761	196	522	1790	2877	843	2268	424	1162	977	983	941	1024	1028	939	883	761
Chelidoptera tenebrosa	490	2549	2752	2778	2693	2742	2706	2787	2480	2563	2733	2739	2671	2733	2726	2728	528	2520	2780	2802	2650	2750	2718	2798	2480	2563	2733	2739	2671	2733	2726	2728	279	2097	2770	2795	2526	2802	2748	2825	2480	2563	2733	2739	2671	2733	2726	2728
Chiroxiphia caudata	279	609	356	580	697	321	245	273	873	906	757	812	939	725	660	520	284	604	356	609	660	320	240	261	873	906	757	812	939	725	660	520	223	413	301	565	497	279	201	181	873	906	757	812	939	725	660	520
Chiroxiphia pareola	87	1370	0	1562	1315	11	1689	1031	1534	1498	1515	1538	1465	1511	1502	1444	87	1331	2	1567	1286	2	1702	1097	1534	1498	1515	1538	1465	1511	1502	1444	26	18	0	764	25	0	1916	393	1534	1498	1515	1538	1465	1511	1502	1444
Chloroceryle aenea	193	1663	2301	1405	1529	2223	2028	2028	1828	1752	1843	1563	1701	1845	1840	1861	141	1542	2295	1473	1419	2198	1958	1984	1828	1752	1843	1563	1701	1845	1840	1861	84	116	2324	364	181	2185	1882	1380	1828	1752	1843	1563	1701	1845	1840	1861
Chloroceryle amazona	510	2947	3057	3057	2957	3057	3057	3057	2500	2968	2968	2968	2956	2968	2968	3057	579	2959	3057	3057	2961	3057	3057	3057	2500	2968	2968	2968	2956	2968	2968	3057	338	2961	3057	3057	2961	3057	3057	3057	2500	2968	2968	2968	2956	2968	2968	3057
Chloroceryle americana	511	2948	3057	3057	2960	3057	3057	3057	2502	2968	2968	2968	2957	2968	2968	3057	580	2959	3057	3057	2961	3057	3057	3057	2502	2968	2968	2968	2957	2968	2968	3057	342	2961	3057	3057	2961	3057	3057	3057	2502	2968	2968	2968	2957	2968	2968	3057
Chloroceryle inda	150	1712	2034	1851	1591	1862	1963	2061	1777	1784	1875	1791	1717	1888	1893	2007	141	1593	1980	1757	1507	1754	1900	2009	1777	1784	1875	1791	1717	1888	1893	2007	62	135	1696	1291	178	932	1584	1168	1777	1784	1875	1791	1717	1888	1893	2007
Chlorophanes spiza	148	1307	633	1474	1348	373	1524	1619	1700	1524	1753	1629	1561	1749	1687	1816	132	1224	930	1534	1301	672	1531	1587	1700	1524	1753	1629	1561	1749	1687	1816	56	20	100	411	89	6	1157	798	1700	1524	1753	1629	1561	1749	1687	1816
Chlorophonia cyanea	186	537	1069	610	703	1330	1966	312	808	774	708	725	951	632	604	439	169	513	1145	616	645	1390	1978	298	808	774	708	725	951	632	604	439	142	340	1579	568	520	1639	2470	246	808	774	708	725	951	632	604	439
Chlorostilbon lucidus	463	840	1752	1565	985	1445	1092	1727	1391	1328	1520	1504	1304	1501	1489	1522	538	841	1690	1531	953	1445	1094	1669	1391	1328	1520	1504	1304	1501	1489	1522	289	487	2877	2865	744	2220	761	2883	1391	1328	1520	1504	1304	1501	1489	1522
Chlorostilbon mellisugus	38	1102	2	533	1152	26	2	313	1380	1338	1226	1400	1343	1336	1277	1121	41	1063	2	1020	1164	18	4	310	1380	1338	1226	1400	1343	1336	1277	1121	4	1	1	2	0	0	0	38	1380	1338	1226	1400	1343	1336	1277	1121
Chordeiles acutipennis	313	1964	2678	1805	1775	2688	1392	2662	1895	2081	1775	1586	1871	1778	1803	1868	367	1849	2697	1771	1691	2700	1290	2655	1895	2081	1775	1586	1871	1778	1803	1868	176	1267	2726	2379	1334	2743	750	2702	1895	2081	1775	1586	1871	1778	1803	1868
Chordeiles minor	511	2947	3057	3057	2960	3057	3057	3057	2500	2968	2968	2968	2956	2968	2968	3057	579	2959	3057	3057	2961	3057	3057	3057	2500	2968	2968	2968	2956	2968	2968	3057	342	2961	3057	3057	2961	3057	3057	3057	2500	2968	2968	2968	2956	2968	2968	3057
Chordeiles pusillus	252	1141	2721	1855	1241	2737	966	1689	1353	1382	1325	1277	1322	1244	1292	1170	314	1064	2741	1799	1178	2747	925	1707	1353	1382	1325	1277	1322	1244	1292	1170	162	595	2776	2486	1039	2769	539	2176	1353	1382	1325	1277	1322	1244	1292	1170
Chordeiles rupestris	0	803	30	832	549	64	59	245	842	973	624	721	731	590	582	327	0	797	50	797	545	79	57	244	842	973	624	721	731	590	582	327	0	0	3	193	0	4	1	21	842	973	624	721	731	590	582	327
Chrysolampis mosquitus	319	1780	2674	1892	1861	2669	1484	2665	1944	1913	1822	1755	1925	1957	1869	2003	379	1645	2696	1887	1776	2684	1441	2665	1944	1913	1822	1755	1925	1957	1869	2003	182	1011	2724	2340	1377	2725	799	2703	1944	1913	1822	1755	1925	1957	1869	2003
Chrysomus icterocephalus	2	849	657	700	647	1353	475	492	815	1035	621	699	919	681	480	238	0	892	692	756	695	1452	503	529	815	1035	621	699	919	681	480	238	0	0	176	551	0	1830	57	136	815	1035	621	699	919	681	480	238
Chrysomus ruficapillus	425	802	1634	1500	965	1666	1130	1752	1253	1349	1538	1567	1345	1525	1509	1527	476	765	1634	1518	883	1675	1134	1788	1253	1349	1538	1567	1345	1525	1509	1527	263	394	2810	2759	627	3025	826	2957	1253	1349	1538	1567	1345	1525	1509	1527
Chrysuronia oenone	95	224	98	1252	621	101	102	24	319	707	276	662	803	272	287	63	95	50	98	1088	522	99	102	4	319	707	276	662	803	272	287	63	95	0	97	577	0	96	97	0	319	707	276	662	803	272	287	63
Cichlopsis leucogenys	121	118	106	1814	256	102	105	4	364	462	257	777	456	287	246	56	122	119	106	1389	291	100	106	2	364	462	257	777	456	287	246	56	114	54	96	2173	149	96	98	0	364	462	257	777	456	287	246	56
Ciconia maguari	168	469	2312	684	620	2028	2428	989	923	897	820	963	810	884	902	620	137	363	2451	690	371	2197	2482	980	923	897	820	963	810	884	902	620	127	205	2668	1350	317	2393	2695	1462	923	897	820	963	810	884	902	620
Cissopis leverianus	221	965	134	483	1145	108	126	212	1599	1360	1363	1464	1415	1339	1369	1222	196	775	126	673	931	105	122	250	1599	1360	1363	1464	1415	1339	1369	1222	165	56	117	330	191	118	107	154	1599	1360	1363	1464	1415	1339	1369	1222
Cistothorus platensis	205	625	543	566	665	652	350	382	779	947	708	727	941	750	677	539	220	645	535	565	647	667	349	394	779	947	708	727	941	750	677	539	125	450	406	507	483	620	232	393	779	947	708	727	941	750	677	539
Claravis pretiosa	469	2684	2899	2830	2709	2930	2792	2998	2453	2672	2783	2777	2690	2783	2771	2910	529	2658	2904	2848	2675	2925	2814	2999	2453	2672	2783	2777	2690	2783	2771	2910	294	2534	2933	2864	2553	2930	2847	3017	2453	2672	2783	2777	2690	2783	2771	2910
Clytoctantes atrogularis	0	43	0	83	2	0	0	0	279	440	277	508	448	274	230	79	1	20	0	138	2	0	0	41	279	440	277	508	448	274	230	79	0	0	0	8	0	0	0	0	279	440	277	508	448	274	230	79
Clytolaema rubricauda	230	499	1	609	555	6	3	12	790	839	420	873	787	379	337	173	225	497	2	624	537	3	1	7	790	839	420	873	787	379	337	173	175	303	0	565	365	1	2	10	790	839	420	873	787	379	337	173
Cnemotriccus fuscatus	510	2779	2951	2845	2772	2961	2832	3057	2513	2779	2858	2840	2739	2858	2832	2968	580	2772	2954	2848	2736	2961	2840	3057	2513	2779	2858	2840	2739	2858	2832	2968	340	2830	2959	2906	2686	2961	2862	3057	2513	2779	2858	2840	2739	2858	2832	2968
Cnipodectes subbrunneus	95	740	5	1018	515	24	4	196	783	865	576	676	669	607	478	370	95	698	4	949	454	10	4	184	783	865	576	676	669	607	478	370	95	0	0	245	0	1	0	0	783	865	576	676	669	607	478	370
Coccycua minuta	104	1664	2120	1661	1689	1849	1817	1891	1676	1711	1795	1743	1769	1812	1797	1803	89	1556	2142	1663	1603	1753	1712	1877	1676	1711	1795	1743	1769	1812	1797	1803	41	106	1911	709	258	1040	1229	1175	1676	1711	1795	1743	1769	1812	1797	1803
Coccyzus americanus	514	2950	2961	2958	2957	2961	2962	3057	2498	2968	2967	2949	2955	2968	2968	3056	581	2961	2955	2957	2959	2961	2962	3057	2498	2968	2967	2949	2955	2968	2968	3056	342	2961	2807	2962	2960	2961	2962	3057	2498	2968	2967	2949	2955	2968	2968	3056
Coccyzus euleri	343	1733	2861	2060	1939	2747	2183	2820	2048	1914	2211	2118	2085	2272	2262	2471	374	1575	2863	2155	1848	2761	2206	2762	2048	1914	2211	2118	2085	2272	2262	2471	190	816	2886	2501	1389	2815	1466	2875	2048	1914	2211	2118	2085	2272	2262	2471
Coccyzus melacoryphus	508	2947	3057	3057	2960	3057	3057	3057	2500	2968	2968	2968	2956	2968	2968	3057	577	2959	3057	3057	2961	3057	3057	3057	2500	2968	2968	2968	2956	2968	2968	3057	341	2961	3057	3057	2961	3057	3057	3057	2500	2968	2968	2968	2956	2968	2968	3057
Coereba flaveola	280	1478	2913	1945	1652	2910	1843	3033	1649	1736	2248	2025	1931	2255	2259	2614	280	1299	2912	1969	1540	2923	1805	3042	1649	1736	2248	2025	1931	2255	2259	2614	153	496	2938	2649	1096	2952	1062	3055	1649	1736	2248	2025	1931	2255	2259	2614
Colaptes campestris	544	1070	2374	1849	1222	2508	1887	1858	1503	1539	1570	1584	1499	1588	1552	1632	599	1031	2198	1712	1164	2311	1735	1820	1503	1539	1570	1584	1499	1588	1552	1632	339	580	3056	2994	1025	3057	2873	3024	1503	1539	1570	1584	1499	1588	1552	1632
Colaptes melanochloros	565	1026	2784	1640	1039	2597	1321	1915	1497	1481	1614	1619	1399	1611	1595	1635	635	984	2963	1599	990	2702	1320	1837	1497	1481	1614	1619	1399	1611	1595	1635	350	553	3053	2949	772	3055	962	3040	1497	1481	1614	1619	1399	1611	1595	1635
Colaptes punctigula	7	598	47	1428	699	1258	476	670	921	941	753	1025	994	749	654	522	1	540	10	1380	746	1234	332	674	921	941	753	1025	994	749	654	522	0	0	3	780	0	692	2	33	921	941	753	1025	994	749	654	522
Colibri delphinae	121	1274	2304	371	1219	2346	2395	373	1242	1813	430	51	1449	590	386	77	115	1094	2270	229	1145	2336	2386	280	1242	1813	430	51	1449	590	386	77	12	132	2408	179	29	2506	2523	311	1242	1813	430	51	1449	590	386	77
Colibri serrirostris	249	689	1168	1237	780	1375	497	790	938	1086	938	1272	1018	913	988	795	277	722	1110	1260	764	1264	544	807	938	1086	938	1272	1018	913	988	795	170	472	2311	1680	637	2660	383	1908	938	1086	938	1272	1018	913	988	795
Colinus cristatus	18	1789	786	343	1008	1152	598	200	890	1801	520	1222	1273	537	248	68	9	1695	1062	617	1150	1395	840	151	890	1801	520	1222	1273	537	248	68	0	237	346	99	2	327	247	125	890	1801	520	1222	1273	537	248	68
Colonia colonus	330	1207	1166	1372	1362	732	1424	1628	1665	1566	1754	1624	1653	1651	1776	1778	340	1110	1209	1431	1285	792	1495	1688	1665	1566	1754	1624	1653	1651	1776	1778	204	446	847	1662	939	540	2136	1800	1665	1566	1754	1624	1653	1651	1776	1778
Columbina cyanopis	101	376	1507	0	512	1558	780	435	385	588	374	888	593	398	351	267	79	351	1392	0	440	1396	766	304	385	588	374	888	593	398	351	267	71	201	2553	0	337	2002	1859	661	385	588	374	888	593	398	351	267
Columbina minuta	359	1294	2720	1821	1545	2585	1385	2165	1542	1581	1520	1482	1723	1571	1508	1576	416	1184	2820	1746	1470	2593	1339	2144	1542	1581	1520	1482	1723	1571	1508	1576	214	624	2908	2550	1356	2830	907	2930	1542	1581	1520	1482	1723	1571	1508	1576
Columbina passerina	288	1561	2368	2190	1481	2366	1925	1003	1804	1669	967	913	1549	915	891	740	301	1398	2303	1777	1360	2359	1499	789	1804	1669	967	913	1549	915	891	740	128	789	2441	2320	883	2349	1704	1372	1804	1669	967	913	1549	915	891	740
Columbina picui	215	846	932	1853	1061	903	2330	1181	1494	1226	1145	1066	1270	1125	1158	955	211	631	916	1473	850	890	2357	1089	1494	1226	1145	1066	1270	1125	1158	955	124	201	701	2673	538	752	2697	2360	1494	1226	1145	1066	1270	1125	1158	955
Columbina squammata	567	1054	2373	1855	1205	2475	1813	1647	1437	1398	1367	1401	1404	1392	1387	1383	622	1021	2047	1729	1155	2158	1633	1588	1437	1398	1367	1401	1404	1392	1387	1383	332	617	2932	2626	1220	2829	2642	2870	1437	1398	1367	1401	1404	1392	1387	1383
Columbina talpacoti	507	2877	2959	2954	2891	2961	2888	3057	2485	2884	2959	2951	2855	2949	2928	3049	577	2893	2954	2952	2875	2961	2899	3057	2485	2884	2959	2951	2855	2949	2928	3049	333	2927	2961	2961	2908	2961	2935	3057	2485	2884	2959	2951	2855	2949	2928	3049
Compsothraupis loricata	429	951	895	1263	1036	797	698	683	966	1021	646	779	1033	646	635	553	450	933	819	1259	1039	763	657	723	966	1021	646	779	1033	646	635	553	220	626	1551	2085	1156	1396	1097	1215	966	1021	646	779	1033	646	635	553
Conioptilon mcilhennyi	0	0	0	2080	0	1	5	18	31	5	35	1008	116	48	45	26	0	0	0	1864	0	1	5	0	31	5	35	1008	116	48	45	26	0	0	0	1845	0	0	3	2	31	5	35	1008	116	48	45	26
Conirostrum bicolor	128	1274	260	743	1254	249	537	211	1117	1363	688	762	1399	659	645	255	128	1202	285	776	1200	268	523	257	1117	1363	688	762	1399	659	645	255	118	10	112	781	23	121	292	89	1117	1363	688	762	1399	659	645	255
Conirostrum margaritae	0	537	738	1294	61	670	918	503	254	676	229	312	415	308	266	47	0	508	734	1297	27	675	935	526	254	676	229	312	415	308	266	47	0	0	499	1842	0	586	1237	99	254	676	229	312	415	308	266	47
Conirostrum speciosum	349	1555	2833	2351	1468	2843	2809	2582	1885	1850	1544	1572	1765	1633	1780	1929	371	1413	2853	1999	1363	2857	2815	2616	1885	1850	1544	1572	1765	1633	1780	1929	207	709	2962	2907	973	2962	2934	3022	1885	1850	1544	1572	1765	1633	1780	1929
Conopias parvus	15	822	1681	982	788	1346	1295	1039	1021	1031	775	818	1156	780	810	653	4	783	1630	966	818	1457	1339	1034	1021	1031	775	818	1156	780	810	653	0	0	797	115	0	328	1581	247	1021	1031	775	818	1156	780	810	653
Conopias trivirgatus	318	1565	614	1344	1481	747	1910	385	1582	1976	1018	1241	1685	943	966	607	255	1294	565	1235	1095	677	1988	448	1582	1976	1018	1241	1685	943	966	607	176	378	478	834	607	443	2332	207	1582	1976	1018	1241	1685	943	966	607
Conopophaga aurita	10	877	10	906	816	0	184	471	1023	1090	992	1021	1125	1008	982	883	7	893	2	1018	889	0	164	714	1023	1090	992	1021	1125	1008	982	883	0	0	0	110	0	0	0	188	1023	1090	992	1021	1125	1008	982	883
Conopophaga lineata	236	603	304	762	743	354	277	530	938	978	871	929	993	881	843	687	260	636	318	779	740	367	268	545	938	978	871	929	993	881	843	687	152	441	216	804	564	273	198	578	938	978	871	929	993	881	843	687
Conopophaga melanogaster	5	245	0	454	473	1	1512	73	722	817	625	1049	830	707	568	320	8	240	0	828	603	3	1555	238	722	817	625	1049	830	707	568	320	0	0	0	184	0	0	1968	0	722	817	625	1049	830	707	568	320
Conopophaga melanops	201	401	97	1089	685	96	101	32	633	740	371	956	796	315	366	134	190	386	97	1059	556	97	100	10	633	740	371	956	796	315	366	134	180	225	96	1621	410	98	99	81	633	740	371	956	796	315	366	134
Conopophaga peruviana	95	271	0	1002	381	1	0	0	474	724	381	782	659	446	290	198	95	135	0	1012	335	2	2	0	474	724	381	782	659	446	290	198	95	0	0	87	0	0	0	0	474	724	381	782	659	446	290	198
Conopophaga roberti	35	864	318	490	733	91	152	239	844	922	468	489	965	499	424	263	38	823	289	473	706	93	149	260	844	922	468	489	965	499	424	263	0	191	525	673	210	26	31	689	844	922	468	489	965	499	424	263
Conothraupis speculigera	95	0	1	1536	38	3	4	16	171	45	47	689	100	74	46	28	95	0	1	1267	17	1	7	0	171	45	47	689	100	74	46	28	95	0	1	912	0	0	4	2	171	45	47	689	100	74	46	28
Contopus albogularis	0	38	0	186	0	0	0	26	27	463	19	579	207	48	107	22	0	60	0	411	0	0	1	49	27	463	19	579	207	48	107	22	0	0	0	20	0	0	0	16	27	463	19	579	207	48	107	22
Contopus cinereus	351	883	1833	1434	981	2362	833	1376	1396	1365	1292	1342	1316	1296	1304	1275	399	869	1996	1404	967	2454	884	1347	1396	1365	1292	1342	1316	1296	1304	1275	236	511	2829	2369	780	2948	623	2573	1396	1365	1292	1342	1316	1296	1304	1275
Contopus cooperi	135	1334	1346	1323	1363	874	1362	1277	1477	1426	1396	1430	1515	1411	1400	1370	134	1287	1373	1381	1323	1048	1388	1295	1477	1426	1396	1430	1515	1411	1400	1370	96	8	272	181	3	6	4	19	1477	1426	1396	1430	1515	1411	1400	1370
Contopus fumigatus	99	105	209	15	46	109	614	12	117	344	137	13	157	136	184	14	98	71	236	25	22	108	543	22	117	344	137	13	157	136	184	14	96	14	108	1	0	96	96	0	117	344	137	13	157	136	184	14
Contopus virens	15	905	470	1214	780	460	630	744	1092	1094	999	1106	1136	998	976	772	14	893	276	1241	809	276	503	671	1092	1094	999	1106	1136	998	976	772	0	0	3	159	0	6	1	7	1092	1094	999	1106	1136	998	976	772
Coragyps atratus	517	2947	3057	3057	2957	3057	3057	3057	2500	2968	2968	2968	2956	2968	2968	3057	585	2959	3057	3057	2959	3057	3057	3057	2500	2968	2968	2968	2956	2968	2968	3057	346	2961	3057	3057	2960	3057	3057	3057	2500	2968	2968	2968	2956	2968	2968	3057
Corapipo gutturalis	17	268	1792	1100	462	1607	1616	355	769	800	422	1117	812	431	394	204	1	222	1717	1173	546	1607	1551	345	769	800	422	1117	812	431	394	204	0	0	1081	57	0	574	1940	87	769	800	422	1117	812	431	394	204
Coryphaspiza melanotis	192	531	1067	948	601	1015	642	687	684	916	718	1098	857	714	688	568	175	530	971	949	546	954	623	613	684	916	718	1098	857	714	688	568	118	340	1933	1218	383	1925	1225	1221	684	916	718	1098	857	714	688	568
Coryphospingus cucullatus	300	574	751	701	968	956	588	789	1312	1065	1055	1157	1218	1153	1136	1004	276	510	731	711	775	907	572	814	1312	1065	1055	1157	1218	1153	1136	1004	221	275	623	856	503	1570	464	1443	1312	1065	1055	1157	1218	1153	1136	1004
Coryphospingus pileatus	448	1014	930	1488	1318	950	285	854	1480	1272	1170	1160	1345	1081	1090	900	490	958	959	1437	1227	1005	314	969	1480	1272	1170	1160	1345	1081	1090	900	252	454	1674	2337	1291	1701	129	1832	1480	1272	1170	1160	1345	1081	1090	900
Corythopis delalandi	287	757	1027	996	742	820	516	925	957	1167	935	1232	1009	903	932	822	297	791	997	1000	699	817	546	893	957	1167	935	1232	1009	903	932	822	169	561	1476	1215	517	640	424	1820	957	1167	935	1232	1009	903	932	822
Corythopis torquatus	135	1413	1440	1430	1298	1586	1422	1332	1510	1484	1456	1462	1461	1449	1444	1440	122	1369	1455	1467	1276	1567	1470	1416	1510	1484	1456	1462	1461	1449	1444	1440	96	15	418	98	1	729	336	55	1510	1484	1456	1462	1461	1449	1444	1440
Coscoroba coscoroba	249	363	377	403	428	354	336	293	545	632	469	482	609	472	466	353	252	363	362	375	416	329	321	282	545	632	469	482	609	472	466	353	225	303	362	335	340	306	283	240	545	632	469	482	609	472	466	353
Cotinga cayana	27	1403	1356	1294	1300	1266	1402	1332	1363	1460	1433	1424	1467	1441	1425	1408	29	1357	1415	1373	1281	1340	1459	1398	1363	1460	1433	1424	1467	1441	1425	1408	0	14	44	60	2	0	195	59	1363	1460	1433	1424	1467	1441	1425	1408
Cotinga cotinga	23	862	1672	1145	893	833	1107	1004	1223	1093	928	1095	1198	1136	760	524	13	903	1632	1255	989	816	1243	1108	1223	1093	928	1095	1198	1136	760	524	0	0	849	289	0	16	84	273	1223	1093	928	1095	1198	1136	760	524
Cotinga maculata	116	237	90	1892	478	97	97	2	438	544	296	961	638	298	244	83	118	247	90	1357	422	97	97	0	438	544	296	961	638	298	244	83	106	118	89	2520	320	95	95	0	438	544	296	961	638	298	244	83
Cotinga maynana	1	749	0	933	714	664	1	29	899	991	699	888	1006	825	667	525	2	725	0	963	723	651	1	12	899	991	699	888	1006	825	667	525	0	0	0	83	0	187	1	0	899	991	699	888	1006	825	667	525
Crax alector	23	911	1867	1125	896	1297	1729	964	1055	1166	624	967	1212	618	559	349	12	860	1819	1166	987	1428	1633	1033	1055	1166	624	967	1212	618	559	349	0	0	1764	87	0	278	2089	119	1055	1166	624	967	1212	618	559	349
Crax blumenbachii	144	376	2	1219	388	121	5	0	539	624	226	756	516	323	202	69	146	360	3	1076	382	110	2	0	539	624	226	756	516	323	202	69	113	189	0	2167	241	94	0	0	539	624	226	756	516	323	202	69
Crax fasciolata	176	1130	1641	1140	1128	1966	1456	1189	1393	1362	1283	1580	1284	1193	1185	1048	166	1033	1715	1292	1000	2072	1547	1269	1393	1362	1283	1580	1284	1193	1185	1048	99	351	2253	1877	677	2589	2062	1509	1393	1362	1283	1580	1284	1193	1185	1048
Crax globulosa	0	647	99	1032	553	111	95	6	417	872	402	829	639	659	441	32	0	512	101	996	511	114	95	51	417	872	402	829	639	659	441	32	0	0	96	304	0	97	95	0	417	872	402	829	639	659	441	32
Crotophaga ani	569	2890	2968	2945	2942	2968	2961	3057	2597	2901	2964	2943	2918	2951	2964	3053	634	2906	2968	2918	2952	2968	2961	3057	2597	2901	2964	2943	2918	2951	2964	3053	395	2938	2968	2935	2947	2968	2961	3057	2597	2901	2964	2943	2918	2951	2964	3053
Crotophaga major	450	2649	2963	2758	2600	2961	3045	3057	2397	2647	2825	2733	2612	2827	2782	2949	514	2609	2963	2770	2578	2961	3044	3057	2397	2647	2825	2733	2612	2827	2782	2949	296	2368	2963	2785	2283	2961	3019	3057	2397	2647	2825	2733	2612	2827	2782	2949
Crypturellus bartletti	0	416	3	1210	585	6	1	8	636	780	476	917	848	520	451	312	0	290	2	1182	597	9	1	84	636	780	476	917	848	520	451	312	0	0	0	306	0	0	0	0	636	780	476	917	848	520	451	312
Crypturellus brevirostris	2	362	218	498	48	81	440	149	444	544	371	428	472	418	351	245	0	409	224	519	51	125	518	194	444	544	371	428	472	418	351	245	0	0	0	9	0	0	53	0	444	544	371	428	472	418	351	245
Crypturellus cinereus	115	1138	800	1368	1233	883	856	1140	1316	1272	1335	1366	1413	1323	1299	1273	112	1109	862	1396	1237	925	954	1203	1316	1272	1335	1366	1413	1323	1299	1273	95	0	0	143	0	0	0	17	1316	1272	1335	1366	1413	1323	1299	1273
Crypturellus noctivagus	310	566	84	991	794	130	90	367	1052	972	775	819	1013	713	675	573	352	626	99	1101	833	177	109	397	1052	972	775	819	1013	713	675	573	198	349	46	1186	610	88	25	445	1052	972	775	819	1013	713	675	573
Crypturellus obsoletus	212	591	204	510	744	146	270	237	788	937	734	686	960	661	656	493	187	580	191	508	686	137	257	256	788	937	734	686	960	661	656	493	145	406	178	425	509	153	240	176	788	937	734	686	960	661	656	493
Crypturellus parvirostris	441	1616	1356	1806	1756	1423	914	2004	2038	1844	1924	1859	1892	1966	1944	1997	498	1515	1405	1848	1688	1501	968	2064	2038	1844	1924	1859	1892	1966	1944	1997	267	907	2147	2480	1431	1479	629	2852	2038	1844	1924	1859	1892	1966	1944	1997
Crypturellus soui	316	1923	1834	2435	1984	2286	2206	2390	2246	1951	2209	2121	2030	2314	2251	2386	378	1793	1831	2410	1850	2302	2260	2425	2246	1951	2209	2121	2030	2314	2251	2386	209	816	440	2224	983	1930	1477	2166	2246	1951	2209	2121	2030	2314	2251	2386
Crypturellus strigulosus	25	902	2	400	1005	4	1279	381	1210	1245	989	1164	1219	975	1017	884	31	882	0	650	1001	18	1333	464	1210	1245	989	1164	1219	975	1017	884	5	1	0	127	15	0	1593	50	1210	1245	989	1164	1219	975	1017	884
Crypturellus tataupa	663	829	1695	1357	910	1429	1515	1391	1364	1306	1268	1281	1211	1347	1247	1230	721	836	1557	1351	880	1415	1432	1317	1364	1306	1268	1281	1211	1347	1247	1230	461	503	2969	2528	690	2924	2852	2710	1364	1306	1268	1281	1211	1347	1247	1230
Crypturellus undulatus	272	1878	2590	1945	1773	2488	2427	2405	2044	1907	2118	2003	1861	2143	2116	2170	261	1772	2591	1885	1592	2513	2426	2405	2044	1907	2118	2003	1861	2143	2116	2170	123	621	2605	1682	575	2427	2605	2102	2044	1907	2118	2003	1861	2143	2116	2170
Crypturellus variegatus	35	1281	1293	1489	1232	1118	965	1224	1317	1377	1309	1358	1372	1319	1330	1255	46	1235	1348	1456	1189	1121	1079	1227	1317	1377	1309	1358	1372	1319	1330	1255	7	4	532	631	0	152	25	251	1317	1377	1309	1358	1372	1319	1330	1255
Culicivora caudacuta	225	544	1263	1493	652	989	496	620	646	862	706	847	827	642	647	482	192	544	1124	1481	593	860	442	493	646	862	706	847	827	642	647	482	147	370	2101	2778	439	1671	354	1197	646	862	706	847	827	642	647	482
Curaeus forbesi	117	35	95	1018	865	95	3	1	588	369	301	1078	964	292	374	20	126	33	95	1075	701	95	2	0	588	369	301	1078	964	292	374	20	111	6	95	1994	795	95	1	0	588	369	301	1078	964	292	374	20
Cyanerpes caeruleus	35	1391	1071	1341	1334	950	1021	1360	1407	1471	1435	1463	1480	1437	1409	1394	33	1342	1163	1406	1297	1056	1144	1350	1407	1471	1435	1463	1480	1437	1409	1394	0	13	8	197	3	1	0	137	1407	1471	1435	1463	1480	1437	1409	1394
Cyanerpes cyaneus	133	1677	464	1799	1642	641	1815	1595	1705	1722	1773	1708	1730	1761	1799	1783	123	1587	400	1735	1563	508	1797	1611	1705	1722	1773	1708	1730	1761	1799	1783	44	100	0	1090	188	2	1401	759	1705	1722	1773	1708	1730	1761	1799	1783
Cyanerpes nitidus	6	1011	31	743	656	465	5	262	1007	1189	818	895	944	747	752	532	4	1002	33	831	570	453	6	276	1007	1189	818	895	944	747	752	532	0	0	0	0	0	26	2	0	1007	1189	818	895	944	747	752	532
Cyanicterus cyanicterus	37	1257	1755	1530	873	160	1963	493	971	1568	458	1049	1126	537	519	34	19	1170	1700	1449	958	135	1924	431	971	1568	458	1049	1126	537	519	34	0	11	1100	674	0	21	2074	163	971	1568	458	1049	1126	537	519	34
Cyanocorax caeruleus	183	279	159	219	269	121	67	175	363	369	267	265	321	284	242	204	171	264	137	206	252	124	49	144	363	369	267	265	321	284	242	204	156	233	172	199	233	115	56	158	363	369	267	265	321	284	242	204
Cyanocorax cayanus	25	371	1865	1513	522	1337	1858	829	934	922	512	1158	878	477	431	220	14	308	1813	1466	613	1469	1824	964	934	922	512	1158	878	477	431	220	0	0	1738	553	0	329	2166	90	934	922	512	1158	878	477	431	220
Cyanocorax chrysops	280	841	1080	526	985	1834	438	439	1101	1130	924	764	1138	798	717	536	256	729	1136	532	752	1917	404	438	1101	1130	924	764	1138	798	717	536	210	492	1131	641	586	1644	321	387	1101	1130	924	764	1138	798	717	536
Cyanocorax cristatellus	274	888	1670	1981	1014	1561	1837	1031	1379	1243	1157	1226	1204	1132	1117	1049	282	863	1759	2115	979	1628	1927	1103	1379	1243	1157	1226	1204	1132	1117	1049	154	492	2376	2774	956	2347	2651	1153	1379	1243	1157	1226	1204	1132	1117	1049
Cyanocorax cyanomelas	250	486	1223	1277	642	1354	721	483	828	686	415	1007	709	469	301	218	249	401	1076	1252	458	1231	571	405	828	686	415	1007	709	469	301	218	177	205	2041	2696	328	1824	1620	1133	828	686	415	1007	709	469	301	218
Cyanocorax cyanopogon	401	1233	1430	1474	1445	1411	1276	1149	1450	1348	1164	1144	1443	1139	1126	1094	442	1155	1479	1483	1331	1433	1320	1285	1450	1348	1164	1144	1443	1139	1126	1094	224	762	2315	2180	1414	2260	2160	2107	1450	1348	1164	1144	1443	1139	1126	1094
Cyanocorax heilprini	0	0	594	1506	1	350	523	32	29	53	27	24	85	40	38	26	0	0	621	1754	0	268	560	49	29	53	27	24	85	40	38	26	0	0	1445	2437	0	133	1144	2	29	53	27	24	85	40	38	26
Cyanocorax violaceus	1	609	91	1076	677	1773	1428	229	775	869	759	900	1003	719	607	487	0	543	109	1057	618	1789	1387	222	775	869	759	900	1003	719	607	487	0	0	7	180	0	847	1806	20	775	869	759	900	1003	719	607	487
Cyanoloxia glaucocaerulea	302	341	378	468	375	360	333	194	629	562	483	532	511	478	485	341	295	337	351	457	359	329	314	176	629	562	483	532	511	478	485	341	251	283	289	426	303	304	283	158	629	562	483	532	511	478	485	341
Cyanopsitta spixii	40	150	376	1148	198	319	238	148	166	188	109	117	320	164	147	63	64	175	400	1085	246	368	264	170	166	188	109	117	320	164	147	63	28	35	658	2573	111	616	479	270	166	188	109	117	320	164	147	63
Cyclarhis gujanensis	400	2020	2963	2723	2158	2962	2786	3057	2138	2220	2805	2771	2327	2782	2658	2945	432	1861	2963	2733	2080	2960	2758	3009	2138	2220	2805	2771	2327	2782	2658	2945	244	1033	2963	2962	1611	2962	3013	3057	2138	2220	2805	2771	2327	2782	2658	2945
Cygnus melancoryphus	241	323	296	331	380	280	126	181	430	502	394	405	466	410	393	296	233	316	289	322	364	271	116	161	430	502	394	405	466	410	393	296	216	263	254	278	307	242	101	146	430	502	394	405	466	410	393	296
Cymbilaimus lineatus	56	1413	1774	1299	1337	1957	1517	1551	1439	1509	1486	1480	1482	1472	1505	1440	43	1364	1718	1381	1303	1906	1505	1527	1439	1509	1486	1480	1482	1472	1505	1440	1	16	1718	169	4	2097	695	604	1439	1509	1486	1480	1482	1472	1505	1440
Cymbilaimus sanctaemariae	0	62	0	1776	199	0	0	0	209	509	331	1467	390	359	239	120	0	16	0	1718	207	0	0	0	209	509	331	1467	390	359	239	120	0	0	0	1197	0	0	0	0	209	509	331	1467	390	359	239	120
Cyphorhinus arada	17	998	1044	1224	946	1081	1062	919	1188	1168	1066	1177	1250	1070	1029	970	15	980	1095	1263	1009	1126	1148	968	1188	1168	1066	1177	1250	1070	1029	970	0	0	36	214	0	16	24	226	1188	1168	1066	1177	1250	1070	1029	970
Cypseloides cryptus	141	21	1367	166	440	119	654	44	563	634	275	20	752	245	373	13	140	23	990	105	375	101	515	36	563	634	275	20	752	245	373	13	96	0	1412	255	28	97	448	123	563	634	275	20	752	245	373	13
Cypseloides fumigatus	217	487	143	329	397	117	131	130	609	754	425	543	636	423	400	315	211	479	129	321	402	107	127	119	609	754	425	543	636	423	400	315	208	331	130	266	296	87	120	105	609	754	425	543	636	423	400	315
Cypseloides senex	244	684	567	836	744	591	351	254	1107	1058	991	1081	1039	948	929	756	251	685	581	943	672	589	372	279	1107	1058	991	1081	1039	948	929	756	197	453	503	995	610	539	287	251	1107	1058	991	1081	1039	948	929	756
Cypsnagra hirundinacea	404	1073	2006	1121	1181	2007	1604	1271	1337	1307	1250	1267	1305	1176	1181	1068	449	1009	2004	1179	1102	1987	1465	1180	1337	1307	1250	1267	1305	1176	1181	1068	234	564	2638	1919	1099	2665	2450	1872	1337	1307	1250	1267	1305	1176	1181	1068
Dacnis albiventris	95	55	1355	172	281	1807	562	71	292	268	167	217	229	181	205	52	95	25	1332	201	251	1859	437	49	292	268	167	217	229	181	205	52	95	0	1816	96	0	2244	192	21	292	268	167	217	229	181	205	52
Dacnis cayana	501	2778	2246	2689	2777	2596	2600	3007	2503	2779	2789	2678	2758	2783	2706	2927	565	2770	2073	2668	2750	2596	2591	2976	2503	2779	2789	2678	2758	2783	2706	2927	330	2830	805	2745	2724	1545	1696	3025	2503	2779	2789	2678	2758	2783	2706	2927
Dacnis flaviventer	25	1149	4	1061	1317	1565	1619	244	1265	1295	1135	1348	1451	1195	1068	931	33	1121	2	1224	1281	1622	1657	256	1265	1295	1135	1348	1451	1195	1068	931	0	0	1	62	2	1962	2003	0	1265	1295	1135	1348	1451	1195	1068	931
Dacnis lineata	38	1310	1017	1232	1336	883	941	1302	1352	1411	1271	1415	1483	1281	1240	1158	35	1270	1071	1309	1296	1027	1015	1325	1352	1411	1271	1415	1483	1281	1240	1158	0	5	18	156	1	44	0	34	1352	1411	1271	1415	1483	1281	1240	1158
Dacnis nigripes	201	261	95	252	349	95	103	8	572	536	237	631	546	266	240	56	183	259	96	279	340	95	98	7	572	536	237	631	546	266	240	56	188	152	96	203	226	95	95	56	572	536	237	631	546	266	240	56
Dendrocygna autumnalis	331	1819	1824	1632	1780	2221	2030	1851	1926	1901	1787	1758	1844	1907	1862	1919	388	1694	1953	1830	1630	2453	2235	2113	1926	1901	1787	1758	1844	1907	1862	1919	186	1057	2369	2234	1170	2726	2673	2498	1926	1901	1787	1758	1844	1907	1862	1919
Dendrocygna bicolor	255	412	407	692	534	407	1002	179	848	668	564	793	680	604	496	285	239	412	498	648	476	368	1068	226	848	668	564	793	680	604	496	285	219	301	1088	1446	419	464	1751	437	848	668	564	793	680	604	496	285
Dendrocygna viduata	509	2947	3057	2968	2960	2961	2962	3057	2497	2968	2967	2965	2955	2968	2968	3056	578	2959	3057	2968	2961	2961	2962	3057	2497	2968	2967	2965	2955	2968	2968	3056	342	2961	3057	2968	2961	2961	2962	3057	2497	2968	2967	2965	2955	2968	2968	3056
Dendroica fusca	4	38	1862	15	959	2097	924	7	470	212	390	18	1372	330	337	18	0	23	1928	25	953	2087	912	53	470	212	390	18	1372	330	337	18	0	0	2271	2	2	2415	178	2	470	212	390	18	1372	330	337	18
Dendroica petechia	130	1737	1781	421	1054	1829	1945	428	1325	1726	536	196	1386	585	450	107	117	1630	1755	352	1129	1818	1894	345	1325	1726	536	196	1386	585	450	107	96	118	1016	2	0	676	2042	121	1325	1726	536	196	1386	585	450	107
Dendroica striata	12	788	1441	1033	519	2229	1778	820	1002	933	750	814	775	757	738	505	4	751	1490	1004	408	2170	1747	697	1002	933	750	814	775	757	738	505	0	0	671	139	0	2319	2106	146	1002	933	750	814	775	757	738	505
Deroptyus accipitrinus	39	1078	1648	681	1147	940	1353	1106	1386	1298	1253	1340	1359	1192	1200	1121	30	1082	1667	1095	1212	1222	1434	1243	1386	1298	1253	1340	1359	1192	1200	1121	0	0	1055	73	0	0	57	31	1386	1298	1253	1340	1359	1192	1200	1121
Dichrozona cincta	96	762	0	1118	771	1292	1305	103	944	1011	959	1097	1081	933	868	684	96	749	0	1208	803	1325	1330	103	944	1011	959	1097	1081	933	868	684	95	0	0	97	0	1675	1671	0	944	1011	959	1097	1081	933	868	684
Diglossa duidae	96	348	513	199	119	2456	184	69	192	632	120	231	175	96	222	7	97	346	669	233	138	2425	226	114	192	632	120	231	175	96	222	7	96	0	110	96	0	2673	96	20	192	632	120	231	175	96	222	7
Diopsittaca nobilis	258	1275	1674	970	1299	1566	1400	1259	1441	1475	1402	1432	1441	1350	1341	1314	296	1191	1746	1130	1242	1704	1525	1343	1441	1475	1402	1432	1441	1350	1341	1314	146	665	2357	1316	1015	2196	2184	1798	1441	1475	1402	1432	1441	1350	1341	1314
Discosura langsdorffi	113	681	106	1171	1131	106	108	75	868	1000	770	1035	1290	711	705	450	111	473	108	1149	1075	104	105	100	868	1000	770	1035	1290	711	705	450	97	0	97	401	11	97	97	1	868	1000	770	1035	1290	711	705	450
Discosura longicaudus	105	1322	2297	1751	1507	2232	1174	1496	1312	1481	1208	1171	1657	949	894	557	91	1210	2245	1690	1425	2211	880	1414	1312	1481	1208	1171	1657	949	894	557	26	31	2437	1630	88	2308	235	648	1312	1481	1208	1171	1657	949	894	557
Dolichonyx oryzivorus	62	1176	358	1401	1263	302	598	908	1357	1304	1127	1210	1392	1213	1053	905	55	1096	210	1373	1180	202	333	711	1357	1304	1127	1210	1392	1213	1053	905	14	3	93	575	76	124	19	143	1357	1304	1127	1210	1392	1213	1053	905
Dolospingus fringilloides	106	366	1338	512	339	702	1032	229	476	595	184	332	415	252	147	81	106	406	1369	427	270	516	1053	278	476	595	184	332	415	252	147	81	96	0	1637	3	0	173	1231	52	476	595	184	332	415	252	147	81
Donacobius atricapilla	274	1697	301	790	1628	250	1921	1788	1968	1843	2004	1699	1803	1850	1845	2056	269	1528	213	1317	1494	208	1940	1990	1968	1843	2004	1699	1803	1850	1845	2056	124	396	80	404	652	95	2037	1533	1968	1843	2004	1699	1803	1850	1845	2056
Donacospiza albifrons	317	398	303	351	394	287	242	233	587	662	472	503	584	498	457	334	307	388	281	338	388	271	223	205	587	662	472	503	584	498	457	334	277	323	248	310	325	239	205	190	587	662	472	503	584	498	457	334
Doryfera johannae	99	56	57	5	91	17	169	7	187	158	117	7	424	109	126	11	99	42	102	10	52	29	194	16	187	158	117	7	424	109	126	11	96	14	7	0	0	7	97	0	187	158	117	7	424	109	126	11
Dromococcyx pavoninus	226	645	1452	525	990	1941	1759	854	1325	1117	1099	1330	1221	1204	1027	797	163	382	1425	637	739	1873	1700	698	1325	1117	1099	1330	1221	1204	1027	797	128	27	1144	460	192	2161	1812	167	1325	1117	1099	1330	1221	1204	1027	797
Dromococcyx phasianellus	521	2806	2669	2866	2814	2814	2815	3018	2523	2802	2860	2875	2786	2872	2840	2982	583	2804	2536	2863	2790	2811	2822	3018	2523	2802	2860	2875	2786	2872	2840	2982	344	2869	1759	2879	2798	2052	2855	3042	2523	2802	2860	2875	2786	2872	2840	2982
Drymophila devillei	19	873	0	503	1080	0	0	67	1058	1223	944	1324	1282	969	857	625	23	861	0	991	1080	1	1	51	1058	1223	944	1324	1282	969	857	625	4	0	3	1	5	2	0	16	1058	1223	944	1324	1282	969	857	625
Drymophila ferruginea	213	356	107	441	517	113	114	51	759	683	509	675	745	476	426	226	213	357	103	452	515	101	104	41	759	683	509	675	745	476	426	226	171	183	97	302	325	98	98	18	759	683	509	675	745	476	426	226
Drymophila genei	22	133	0	88	76	1	13	7	75	553	86	312	196	119	118	35	18	127	0	85	61	2	12	10	75	553	86	312	196	119	118	35	0	65	0	28	14	0	0	0	75	553	86	312	196	119	118	35
Drymophila malura	236	375	156	247	420	1861	127	161	636	666	423	398	652	354	414	288	241	357	135	245	384	1938	112	135	636	666	423	398	652	354	414	288	225	266	164	208	321	2373	118	143	636	666	423	398	652	354	414	288
Drymophila ochropyga	163	167	95	215	309	100	1	7	559	553	254	524	554	377	176	99	157	150	95	234	304	96	1	0	559	553	254	524	554	377	176	99	169	100	96	151	198	95	0	0	559	553	254	524	554	377	176	99
Drymophila rubricollis	96	212	147	305	237	110	233	139	239	290	272	331	300	265	255	145	86	197	141	291	212	104	214	120	239	290	272	331	300	265	255	145	64	168	128	237	195	98	196	122	239	290	272	331	300	265	255	145
Drymophila squamata	212	385	97	834	563	98	101	22	764	757	406	925	745	404	378	146	206	382	98	924	538	99	99	10	764	757	406	925	745	404	378	146	183	217	97	868	349	96	97	15	764	757	406	925	745	404	378	146
Dryocopus galeatus	248	291	216	401	306	343	194	132	543	468	362	521	437	419	317	203	242	282	204	412	303	326	176	117	543	468	362	521	437	419	317	203	241	229	186	388	256	289	166	133	543	468	362	521	437	419	317	203
Dryocopus lineatus	550	2841	2946	2338	2860	2933	2858	3057	2564	2849	2938	2271	2830	2936	2901	3030	619	2869	2955	2306	2834	2942	2863	3057	2564	2849	2938	2271	2830	2936	2901	3030	369	2901	2961	2214	2882	2944	2900	3057	2564	2849	2938	2271	2830	2936	2901	3030
Dysithamnus mentalis	341	517	1901	948	824	2501	585	1094	1272	967	1343	1465	1172	1239	1227	1134	367	460	1830	988	735	2537	598	1219	1272	967	1343	1465	1172	1239	1227	1134	210	225	2636	1201	560	2770	397	1926	1272	967	1343	1465	1172	1239	1227	1134
Dysithamnus plumbeus	17	290	2	1292	51	1	3	2	152	509	172	747	317	165	177	55	15	286	3	1109	47	2	3	2	152	509	172	747	317	165	177	55	3	134	0	2338	16	0	0	0	152	509	172	747	317	165	177	55
Dysithamnus stictothorax	159	493	46	630	560	6	56	29	580	771	527	841	784	394	355	195	141	485	39	667	552	10	49	20	580	771	527	841	784	394	355	195	109	318	44	634	400	2	39	57	580	771	527	841	784	394	355	195
Dysithamnus xanthopterus	37	220	2	97	97	11	12	23	158	549	172	341	305	175	162	52	35	221	2	94	72	5	4	19	158	549	172	341	305	175	162	52	15	124	0	30	43	0	1	20	158	549	172	341	305	175	162	52
Elaenia chiriquensis	242	1347	2696	1557	1306	2626	2085	2373	1811	1594	1567	1704	1540	1524	1529	1618	244	1201	2719	1648	1183	2660	1940	2447	1811	1594	1567	1704	1540	1524	1529	1618	111	389	2768	2279	667	2702	1965	2147	1811	1594	1567	1704	1540	1524	1529	1618
Elaenia cristata	288	1390	2157	1537	1542	2213	1680	1702	1711	1551	1508	1434	1603	1545	1451	1486	313	1274	2308	1623	1404	2326	1746	1825	1711	1551	1508	1434	1603	1545	1451	1486	151	656	2607	1949	916	2541	2173	2191	1711	1551	1508	1434	1603	1545	1451	1486
Elaenia flavogaster	339	1680	2687	1993	1773	2746	1958	2626	1710	1923	2027	1783	1965	1964	1997	2243	360	1536	2783	1955	1707	2787	1854	2619	1710	1923	2027	1783	1965	1964	1997	2243	203	872	2937	2646	1402	2883	1724	3026	1710	1923	2027	1783	1965	1964	1997	2243
Elaenia mesoleuca	195	584	357	731	773	321	256	487	835	943	867	909	1034	818	775	684	199	611	377	766	765	335	253	529	835	943	867	909	1034	818	775	684	115	413	260	779	582	261	192	388	835	943	867	909	1034	818	775	684
Elaenia obscura	175	616	346	452	696	332	301	348	566	892	662	698	960	682	648	526	180	596	344	473	653	334	296	371	566	892	662	698	960	682	648	526	118	425	265	401	495	248	222	288	566	892	662	698	960	682	648	526
Elaenia parvirostris	250	1182	2407	1824	1323	2192	2244	2283	1756	1513	1911	1962	1585	1923	1883	2060	182	919	2413	1737	1171	2225	2130	2214	1756	1513	1911	1962	1585	1923	1883	2060	162	30	2205	861	198	1774	2199	1689	1756	1513	1911	1962	1585	1923	1883	2060
Elaenia pelzelni	11	755	0	1061	635	1349	1042	98	756	885	563	755	831	607	493	183	2	742	0	1026	655	1389	1067	174	756	885	563	755	831	607	493	183	0	0	0	750	0	1445	1579	1	756	885	563	755	831	607	493	183
Elaenia ruficeps	114	1385	1254	10	975	738	1103	73	999	1713	297	16	1368	252	359	46	111	1351	1322	20	1135	561	1178	82	999	1713	297	16	1368	252	359	46	96	20	587	1	0	467	460	81	999	1713	297	16	1368	252	359	46
Elaenia spectabilis	283	1942	1717	2612	1750	1066	2433	2730	2008	1978	2181	2264	1905	1892	1896	2156	321	1783	1409	2615	1605	1026	2423	2792	2008	1978	2181	2264	1905	1892	1896	2156	148	915	1495	2674	947	767	2521	2913	2008	1978	2181	2264	1905	1892	1896	2156
Electron platyrhynchum	8	779	0	916	939	0	0	0	1021	1153	884	1217	1165	955	805	621	20	776	0	1175	1001	0	0	1	1021	1153	884	1217	1165	955	805	621	0	0	0	37	0	0	0	0	1021	1153	884	1217	1165	955	805	621
Eleoscytalopus indigoticus	144	523	6	498	445	6	20	43	485	779	447	687	702	409	389	230	128	510	1	524	455	1	10	37	485	779	447	687	702	409	389	230	89	337	0	475	320	1	4	24	485	779	447	687	702	409	389	230
Eleoscytalopus psychopompus	97	38	89	141	24	89	194	10	108	166	115	35	30	118	132	15	96	33	89	78	23	89	145	15	108	166	115	35	30	118	132	15	96	21	89	56	17	89	186	11	108	166	115	35	30	118	132	15
Eleothreptus anomalus	132	345	163	86	331	165	114	85	355	536	283	161	432	302	285	110	128	337	149	83	318	158	107	75	355	536	283	161	432	302	285	110	112	268	122	47	271	136	107	40	355	536	283	161	432	302	285	110
Eleothreptus candicans	161	456	652	939	558	895	467	508	616	790	590	1117	750	601	549	446	151	459	635	948	507	892	471	458	616	790	590	1117	750	601	549	446	100	264	850	1241	341	1588	331	745	616	790	590	1117	750	601	549	446
Emberizoides herbicola	352	665	1797	1151	941	1554	1972	1459	1223	1207	1414	1514	1286	1366	1362	1359	354	615	1813	1210	837	1458	2091	1483	1223	1207	1414	1514	1286	1366	1362	1359	201	327	2547	1739	538	2437	2816	2013	1223	1207	1414	1514	1286	1366	1362	1359
Emberizoides ypiranganus	140	303	11	161	324	27	16	99	401	420	263	275	432	296	256	155	131	296	6	148	297	31	8	90	401	420	263	275	432	296	256	155	118	244	18	89	271	26	13	63	401	420	263	275	432	296	256	155
Embernagra longicauda	17	204	2	248	111	10	3	5	234	417	168	307	344	229	189	73	21	253	0	270	104	6	1	6	234	417	168	307	344	229	189	73	3	102	0	283	43	0	0	3	234	417	168	307	344	229	189	73
Embernagra platensis	283	483	252	345	540	338	238	214	654	811	512	518	779	517	496	345	291	461	239	336	515	311	221	200	654	811	512	518	779	517	496	345	236	365	173	276	424	224	184	149	654	811	512	518	779	517	496	345
Empidonax alnorum	112	504	140	1953	961	153	105	208	834	998	689	1337	1123	611	490	244	114	246	134	1831	776	142	104	199	834	998	689	1337	1123	611	490	244	100	6	124	2046	32	130	98	158	834	998	689	1337	1123	611	490	244
Empidonomus varius	516	2947	3057	3057	2957	3057	3057	3057	2500	2968	2968	2968	2956	2968	2968	3057	581	2959	3057	3057	2959	3057	3057	3057	2500	2968	2968	2968	2956	2968	2968	3057	345	2961	3057	3057	2960	3057	3057	3057	2500	2968	2968	2968	2956	2968	2968	3057
Epinecrophylla erythrura	95	383	4	692	430	74	0	93	499	647	346	634	557	348	306	246	95	370	5	651	397	67	0	139	499	647	346	634	557	348	306	246	95	0	4	160	0	51	0	4	499	647	346	634	557	348	306	246
Epinecrophylla haematonota	5	790	20	961	587	862	14	451	911	993	747	814	853	806	747	586	0	773	18	958	496	833	16	347	911	993	747	814	853	806	747	586	0	0	1	86	0	278	2	4	911	993	747	814	853	806	747	586
Epinecrophylla leucophthalma	15	547	0	669	732	0	360	60	986	1033	918	1271	1046	901	797	661	19	604	0	1115	827	0	513	104	986	1033	918	1271	1046	901	797	661	0	0	0	120	0	0	0	0	986	1033	918	1271	1046	901	797	661
Epinecrophylla ornata	16	457	1	330	769	20	2	37	947	996	853	1037	1046	872	836	556	26	530	0	611	843	2	4	64	947	996	853	1037	1046	872	836	556	0	0	0	67	0	0	0	0	947	996	853	1037	1046	872	836	556
Eubucco richardsoni	95	529	2	1070	562	6	0	20	614	765	473	813	775	508	442	291	95	452	1	1079	549	6	0	89	614	765	473	813	775	508	442	291	95	0	0	165	0	0	0	0	614	765	473	813	775	508	442	291
Eubucco tucinkae	0	0	1	2167	0	3	3	18	50	69	69	1177	152	79	59	31	0	0	1	2001	0	1	4	0	50	69	69	1177	152	79	59	31	0	0	0	1946	0	0	1	1	50	69	69	1177	152	79	59	31
Eucometis penicillata	171	1658	1153	1713	1711	873	2142	1368	1730	1750	1488	1762	1813	1418	1480	1270	150	1506	1108	1722	1546	751	2143	1459	1730	1750	1488	1762	1813	1418	1480	1270	86	208	1537	1696	556	1122	2429	1469	1730	1750	1488	1762	1813	1418	1480	1270
Eupetomena macroura	305	1331	1521	1507	1237	1936	1026	1697	1418	1587	1438	1364	1463	1430	1515	1433	361	1230	1489	1529	1181	1968	1036	1698	1418	1587	1438	1364	1463	1430	1515	1433	190	704	2634	2427	1091	2774	725	2740	1418	1587	1438	1364	1463	1430	1515	1433
Euphonia cayennensis	24	708	1618	431	802	221	597	666	1121	1110	682	997	1153	638	561	324	13	775	1609	860	989	134	825	885	1121	1110	682	997	1153	638	561	324	0	0	675	117	0	0	27	326	1121	1110	682	997	1153	638	561	324
Euphonia chalybea	220	300	117	334	346	129	138	146	483	478	386	404	467	380	321	279	220	295	102	314	327	112	133	131	483	478	386	404	467	380	321	279	220	253	143	254	288	137	138	121	483	478	386	404	467	380	321	279
Euphonia chlorotica	188	826	2658	2080	1280	2264	2234	2597	1305	1182	1996	1819	1599	2014	1965	2316	179	651	2664	1955	1152	2103	2004	2669	1305	1182	1996	1819	1599	2014	1965	2316	91	160	2961	2875	709	2905	2986	3056	1305	1182	1996	1819	1599	2014	1965	2316
Euphonia chrysopasta	29	1186	1274	1306	1217	924	1200	1071	1284	1304	1182	1309	1402	1221	1209	1150	28	1147	1292	1332	1228	928	1235	1067	1284	1304	1182	1309	1402	1221	1209	1150	0	1	46	198	0	3	19	3	1284	1304	1182	1309	1402	1221	1209	1150
Euphonia cyanocephala	276	533	213	476	719	185	213	250	920	837	667	687	966	603	647	528	279	532	217	494	696	180	211	235	920	837	667	687	966	603	647	528	232	344	154	449	513	144	175	174	920	837	667	687	966	603	647	528
Euphonia finschi	143	795	1593	1277	470	1535	1916	194	549	1104	397	657	715	466	436	28	124	663	1438	1050	425	1141	1860	132	549	1104	397	657	715	466	436	28	96	38	1057	806	19	1685	1775	146	549	1104	397	657	715	466	436	28
Euphonia laniirostris	30	800	14	1185	900	1693	1626	255	1193	1121	989	1074	1095	1011	858	629	31	663	7	1212	899	1720	1671	317	1193	1121	989	1074	1095	1011	858	629	7	0	9	284	0	2123	2087	220	1193	1121	989	1074	1095	1011	858	629
Euphonia minuta	10	1083	4	1215	1021	1209	420	306	1145	1244	960	1119	1302	972	955	799	15	1053	3	1298	1047	1234	277	309	1145	1244	960	1119	1302	972	955	799	0	0	2	161	0	665	7	8	1145	1244	960	1119	1302	972	955	799
Euphonia pectoralis	239	603	337	600	827	334	228	209	787	966	794	928	1037	787	744	519	224	606	332	627	769	322	236	218	787	966	794	928	1037	787	744	519	151	407	246	636	568	245	159	184	787	966	794	928	1037	787	744	519
Euphonia plumbea	115	679	1555	243	593	1937	1769	225	914	1071	576	42	886	394	484	78	110	553	1595	187	434	1879	1710	289	914	1071	576	42	886	394	484	78	96	0	754	3	0	875	996	98	914	1071	576	42	886	394	484	78
Euphonia rufiventris	24	1166	7	1096	1285	898	2	271	1182	1300	1102	1275	1420	1181	982	896	29	1127	3	1200	1246	992	1	296	1182	1300	1102	1275	1420	1181	982	896	0	1	2	75	0	759	1	7	1182	1300	1102	1275	1420	1181	982	896
Euphonia violacea	345	1557	2372	1084	1276	2470	2309	1781	1952	1843	1522	1373	1575	1537	1497	1496	350	1400	2353	1147	1113	2476	2371	1822	1952	1843	1522	1373	1575	1537	1497	1496	199	527	2570	847	609	2656	2376	1017	1952	1843	1522	1373	1575	1537	1497	1496
Euphonia xanthogaster	59	569	9	1065	736	101	106	49	1207	1048	937	1119	1017	976	996	653	58	363	10	1114	637	100	104	80	1207	1048	937	1119	1017	976	996	653	24	0	7	197	0	98	96	0	1207	1048	937	1119	1017	976	996	653
Eurypyga helias	89	1697	1917	1597	1606	2005	1710	1750	1642	1714	1741	1721	1701	1748	1733	1742	67	1590	1915	1613	1536	1966	1654	1738	1642	1714	1741	1721	1701	1748	1733	1742	36	139	1877	460	148	2149	1146	965	1642	1714	1741	1721	1701	1748	1733	1742
Euscarthmus meloryphus	448	1011	1599	1554	1190	2012	1506	1789	1389	1447	1504	1513	1460	1501	1490	1485	506	990	1600	1552	1125	1938	1501	1728	1389	1447	1504	1513	1460	1501	1490	1485	288	541	2600	2443	1014	2924	2051	2923	1389	1447	1504	1513	1460	1501	1490	1485
Euscarthmus rufomarginatus	231	781	944	1476	859	685	434	714	1075	1129	895	1226	1103	853	879	709	243	816	892	1528	851	678	472	632	1075	1129	895	1226	1103	853	879	709	142	542	1040	2709	857	490	337	1086	1075	1129	895	1226	1103	853	879	709
Florisuga fusca	292	563	105	523	647	113	112	49	842	999	581	778	912	603	507	267	299	571	108	544	632	116	117	43	842	999	581	778	912	603	507	267	235	389	107	409	446	111	116	51	842	999	581	778	912	603	507	267
Florisuga mellivora	40	1442	1511	1295	1410	1220	1525	1473	1472	1521	1499	1505	1542	1507	1519	1485	39	1399	1519	1391	1352	1337	1535	1506	1472	1521	1499	1505	1542	1507	1519	1485	0	21	308	131	15	1	264	96	1472	1521	1499	1505	1542	1507	1519	1485
Fluvicola albiventer	281	1795	461	2225	1856	427	1631	2123	1964	1870	1847	1862	1941	2016	1912	2089	313	1631	496	2245	1715	473	1871	2331	1964	1870	1847	1862	1941	2016	1912	2089	139	800	359	2419	1139	343	2388	2731	1964	1870	1847	1862	1941	2016	1912	2089
Fluvicola nengeta	452	958	441	1186	1103	516	396	706	1101	1190	776	961	1177	764	801	685	490	946	450	1266	1109	497	409	783	1101	1190	776	961	1177	764	801	685	246	534	746	2186	1290	863	194	1784	1101	1190	776	961	1177	764	801	685
Fluvicola pica	140	1928	1336	12	1235	2004	1925	81	1402	1851	462	28	1477	674	676	65	124	1810	1464	23	1281	1960	1881	73	1402	1851	462	28	1477	674	676	65	96	390	539	1	5	960	1861	76	1402	1851	462	28	1477	674	676	65
Formicivora grisea	113	1371	836	1158	1482	1775	1420	1156	1557	1559	1510	1398	1603	1513	1543	1514	118	1226	903	1419	1367	1827	1485	1339	1557	1559	1510	1398	1603	1513	1543	1514	46	125	355	1161	416	1611	1280	1578	1557	1559	1510	1398	1603	1513	1543	1514
Formicivora iheringi	5	170	1	355	42	4	20	0	140	649	134	218	293	151	183	35	5	174	0	414	45	4	18	1	140	649	134	218	293	151	183	35	1	99	0	481	26	1	6	0	140	649	134	218	293	151	183	35
Formicivora melanogaster	462	1004	1703	1561	1135	2019	1454	1259	1224	1242	1064	1199	1216	1041	1082	894	503	965	1533	1507	1110	1944	1299	1186	1224	1242	1064	1199	1216	1041	1082	894	255	570	2763	2488	1266	2870	2656	2634	1224	1242	1064	1199	1216	1041	1082	894
Formicivora rufa	285	1095	1096	1657	1337	863	721	1310	1527	1470	1271	1340	1585	1360	1271	1245	290	996	1037	1596	1262	917	748	1270	1527	1470	1271	1340	1585	1360	1271	1245	169	434	1016	2557	1105	639	483	1425	1527	1470	1271	1340	1585	1360	1271	1245
Formicivora serrana	47	267	0	194	115	0	0	5	199	470	179	435	273	172	149	88	47	313	0	194	121	0	0	7	199	470	179	435	273	172	149	88	7	171	0	76	30	0	0	0	199	470	179	435	273	172	149	88
Forpus modestus	1	715	9	762	977	457	0	219	1007	1060	891	1242	1228	843	793	549	3	767	8	1035	1024	695	0	281	1007	1060	891	1242	1228	843	793	549	0	0	0	122	0	54	0	25	1007	1060	891	1242	1228	843	793	549
Forpus passerinus	0	439	539	288	269	294	317	189	510	867	359	521	697	410	374	135	0	619	707	492	499	380	448	267	510	867	359	521	697	410	374	135	0	0	146	272	0	98	79	78	510	867	359	521	697	410	374	135
Forpus xanthopterygius	354	1936	1154	2124	1855	2127	2233	2213	2024	2104	2062	1943	2037	2144	2170	2396	395	1792	1224	2086	1754	2331	2366	2123	2024	2104	2062	1943	2037	2144	2170	2396	219	1087	1170	2581	1341	2772	2679	3008	2024	2104	2062	1943	2037	2144	2170	2396
Frederickena unduligera	95	657	1	865	519	903	707	115	723	909	592	799	678	580	513	349	95	609	2	845	451	885	657	111	723	909	592	799	678	580	513	349	95	0	0	180	0	296	104	0	723	909	592	799	678	580	513	349
Frederickena viridis	24	559	1831	1300	588	1328	1741	841	847	1007	460	1204	919	494	509	246	14	518	1764	1380	709	1464	1700	892	847	1007	460	1204	919	494	509	246	0	0	1477	199	0	375	2037	107	847	1007	460	1204	919	494	509	246
Gallinago paraguaiae	515	2950	2963	2958	2960	2961	2962	3057	2498	2968	2967	2949	2955	2968	2968	3056	581	2961	2955	2957	2961	2961	2962	3057	2498	2968	2967	2949	2955	2968	2968	3056	343	2961	2857	2962	2961	2961	2962	3057	2498	2968	2967	2949	2955	2968	2968	3056
Gallinago undulata	153	571	1043	732	642	1657	2175	293	691	933	751	864	889	787	697	576	147	574	1001	738	615	1819	2209	315	691	933	751	864	889	787	697	576	102	358	2080	702	471	2012	2528	215	691	933	751	864	889	787	697	576
Geothlypis aequinoctialis	225	659	1339	1149	931	1412	1754	1425	1332	1168	1496	1413	1257	1578	1570	1702	237	505	1241	1156	741	1393	1784	1483	1332	1168	1496	1413	1257	1578	1570	1702	133	221	1153	1994	453	1958	2574	1762	1332	1168	1496	1413	1257	1578	1570	1702
Geotrygon montana	524	2947	2964	3057	2960	3057	3057	3057	2507	2968	2968	2968	2959	2968	2968	3057	585	2959	2964	3057	2961	3057	3057	3057	2507	2968	2968	2968	2959	2968	2968	3057	344	2961	2964	3057	2961	3057	3057	3057	2507	2968	2968	2968	2959	2968	2968	3057
Geotrygon violacea	145	585	190	616	634	153	232	233	730	986	704	857	810	615	587	381	127	578	181	668	591	139	223	200	730	986	704	857	810	615	587	381	105	377	214	621	413	156	216	322	730	986	704	857	810	615	587	381
Glaucidium brasilianum	510	2949	3057	2958	2960	3057	3057	3057	2505	2968	2967	2949	2958	2968	2968	3056	576	2960	3057	2957	2961	3057	3057	3057	2505	2968	2967	2949	2958	2968	2968	3056	344	2961	3057	2962	2961	3057	3057	3057	2505	2968	2967	2949	2958	2968	2968	3056
Glaucidium hardyi	17	841	758	1436	769	1066	1188	944	1082	1097	1060	1259	1120	1097	1081	984	15	837	753	1428	899	1028	1217	923	1082	1097	1060	1259	1120	1097	1081	984	0	0	0	456	0	22	51	10	1082	1097	1060	1259	1120	1097	1081	984
Glaucidium minutissimum	214	538	39	797	562	20	80	39	700	848	422	968	758	488	368	250	201	537	32	880	551	12	77	34	700	848	422	968	758	488	368	250	169	336	17	848	359	14	42	10	700	848	422	968	758	488	368	250
Glaucis dohrnii	117	122	98	1540	202	99	99	1	376	429	220	618	357	228	255	55	116	124	97	1131	262	101	100	0	376	429	220	618	357	228	255	55	111	60	94	2111	118	96	96	0	376	429	220	618	357	228	255	55
Glaucis hirsutus	105	1328	573	1374	1621	767	463	1544	1576	1529	1611	1487	1746	1607	1621	1666	106	1229	629	1429	1556	905	279	1516	1576	1529	1611	1487	1746	1607	1621	1666	43	25	146	266	202	174	122	1008	1576	1529	1611	1487	1746	1607	1621	1666
Gnorimopsar chopi	514	858	1682	1617	1027	1940	1157	1852	1443	1347	1608	1591	1366	1590	1562	1629	586	821	1641	1581	958	1810	1159	1765	1443	1347	1608	1591	1366	1590	1562	1629	333	436	2987	2946	746	3050	818	3039	1443	1347	1608	1591	1366	1590	1562	1629
Granatellus pelzelni	67	990	1923	760	1055	1754	1741	1375	1414	1268	1309	1560	1306	1270	1284	1170	49	967	1887	1271	1085	1758	1684	1509	1414	1268	1309	1560	1306	1270	1284	1170	1	0	2038	149	1	602	1270	224	1414	1268	1309	1560	1306	1270	1284	1170
Graydidascalus brachyurus	1	688	0	725	576	34	439	133	722	833	610	688	760	664	558	258	0	712	0	768	621	46	434	256	722	833	610	688	760	664	558	258	0	0	0	427	0	0	27	16	722	833	610	688	760	664	558	258
Guaruba guarouba	3	540	0	691	29	3	899	194	715	832	646	730	733	672	651	419	0	666	0	849	11	4	1015	299	715	832	646	730	733	672	651	419	0	0	0	226	0	4	1504	12	715	832	646	730	733	672	651	419
Gubernatrix cristata	98	31	197	32	24	203	175	97	191	126	172	81	100	175	183	71	97	47	181	19	33	194	174	88	191	126	172	81	100	175	183	71	105	49	144	5	47	157	154	51	191	126	172	81	100	175	183	71
Gubernetes yetapa	301	582	1188	1428	671	1528	550	679	827	991	778	986	861	789	717	641	326	581	1100	1464	608	1438	593	711	827	991	778	986	861	789	717	641	175	397	2048	2805	397	2308	383	1217	827	991	778	986	861	789	717	641
Guira guira	450	935	1918	1787	1255	1897	1228	2179	1632	1410	1843	1771	1574	1835	1866	1896	502	856	1841	1746	1153	1866	1268	2115	1632	1410	1843	1771	1574	1835	1866	1896	294	372	3052	2941	898	3040	866	3057	1632	1410	1843	1771	1574	1835	1866	1896
Gymnoderus foetidus	65	1312	75	753	1239	123	1722	1108	1483	1457	1504	1517	1415	1475	1495	1327	47	1288	88	1233	1223	163	1721	1271	1483	1457	1504	1517	1415	1475	1495	1327	14	10	0	76	11	0	1959	528	1483	1457	1504	1517	1415	1475	1495	1327
Gymnomystax mexicanus	4	730	980	724	590	1356	759	254	877	975	799	747	843	894	768	311	2	801	1137	828	645	1382	828	438	877	975	799	747	843	894	768	311	0	0	143	196	0	1194	23	47	877	975	799	747	843	894	768	311
Gymnopithys leucaspis	95	271	251	317	290	358	379	85	416	447	254	248	386	273	266	143	95	246	223	283	287	324	326	107	416	447	254	248	386	273	266	143	95	0	0	2	0	91	5	0	416	447	254	248	386	273	266	143
Gymnopithys rufigula	24	867	1858	1411	821	662	1687	1177	1005	1086	652	1037	1150	646	616	350	12	807	1797	1372	942	605	1587	1175	1005	1086	652	1037	1150	646	616	350	0	0	1672	481	0	2	2026	360	1005	1086	652	1037	1150	646	616	350
Gymnopithys salvini	0	465	3	1236	566	3	1	40	644	792	563	897	783	505	487	349	0	369	2	1195	553	7	1	56	644	792	563	897	783	505	487	349	0	0	0	419	0	1	0	0	644	792	563	897	783	505	487	349
Habia rubica	246	928	14	1325	1115	1210	1480	474	1549	1385	1489	1630	1395	1360	1432	1383	218	601	13	1383	838	1276	1540	481	1549	1385	1489	1630	1395	1360	1432	1383	140	13	27	606	109	1805	1973	241	1549	1385	1489	1630	1395	1360	1432	1383
Haematoderus militaris	23	700	1819	936	886	464	521	1073	957	1021	518	1043	1131	586	472	274	13	777	1791	1125	1024	592	704	1134	957	1021	518	1043	1131	586	472	274	0	0	1727	290	0	1	5	340	957	1021	518	1043	1131	586	472	274
Haematopus palliatus	257	416	96	342	455	96	98	41	559	651	243	613	602	251	215	94	246	415	95	309	489	96	98	38	559	651	243	613	602	251	215	94	254	319	97	279	367	98	113	285	559	651	243	613	602	251	215	94
Haplospiza unicolor	134	459	119	351	489	143	143	140	430	770	485	545	727	498	478	364	138	443	109	345	464	122	143	139	430	770	485	545	727	498	478	364	108	323	123	287	368	145	139	107	430	770	485	545	727	498	478	364
Heliactin bilophus	370	849	1430	1230	1002	1497	1510	932	1126	1062	1026	1133	1101	1032	1021	914	444	850	1303	1273	970	1451	1452	984	1126	1062	1026	1133	1101	1032	1021	914	252	567	2352	2129	1083	2517	2548	1518	1126	1062	1026	1133	1101	1032	1021	914
Heliodoxa aurescens	10	837	14	1063	796	692	5	225	1076	1086	960	1163	1153	967	938	785	10	836	9	1158	831	746	4	277	1076	1086	960	1163	1153	967	938	785	0	0	0	42	0	11	1	0	1076	1086	960	1163	1153	967	938	785
Heliodoxa schreibersii	95	119	331	24	212	2030	367	15	233	244	146	66	238	165	165	37	95	96	362	48	206	2044	335	23	233	244	146	66	238	165	165	37	95	0	782	0	0	2353	225	0	233	244	146	66	238	165	165	37
Heliomaster furcifer	335	599	842	1067	841	746	301	420	982	839	679	1248	948	654	420	293	359	530	720	1089	624	715	221	367	982	839	679	1248	948	654	420	293	240	289	698	2222	421	561	189	890	982	839	679	1248	948	654	420	293
Heliomaster longirostris	57	1397	1819	1364	1427	2053	1554	1548	1434	1496	1543	1554	1560	1523	1536	1509	41	1351	1736	1450	1365	2003	1542	1577	1434	1496	1543	1554	1560	1523	1536	1509	0	16	1816	186	30	2244	739	649	1434	1496	1543	1554	1560	1523	1536	1509
Heliomaster squamosus	267	674	460	1398	575	497	341	538	821	860	772	857	902	733	733	580	301	704	526	1352	633	579	383	626	821	860	772	857	902	733	733	580	140	496	406	2680	431	643	279	883	821	860	772	857	902	733	733	580
Heliornis fulica	168	1367	1494	1409	1461	1507	1469	1861	1669	1577	1814	1593	1659	1747	1787	1792	114	1259	1420	1442	1383	1441	1358	1724	1669	1577	1814	1593	1659	1747	1787	1792	90	37	535	459	153	546	558	803	1669	1577	1814	1593	1659	1747	1787	1792
Heliothryx auritus	77	1295	731	1324	1261	566	975	1315	1503	1468	1527	1477	1450	1570	1505	1567	82	1234	813	1394	1225	623	1073	1322	1503	1468	1527	1477	1450	1570	1505	1567	38	13	3	223	33	2	116	209	1503	1468	1527	1477	1450	1570	1505	1567
Hemithraupis flavicollis	67	1271	999	1536	1363	406	1270	1287	1437	1433	1385	1551	1514	1377	1353	1278	65	1203	1045	1536	1312	348	1280	1226	1437	1433	1385	1551	1514	1377	1353	1278	21	11	114	429	34	28	392	375	1437	1433	1385	1551	1514	1377	1353	1278
Hemithraupis guira	270	1811	2517	1213	1804	2855	2603	2789	1807	1937	2084	1833	1985	2185	2262	2385	279	1653	2586	1666	1698	2822	2612	2790	1807	1937	2084	1833	1985	2185	2262	2385	144	723	2169	1705	1093	2883	2662	2887	1807	1937	2084	1833	1985	2185	2262	2385
Hemithraupis ruficapilla	242	524	17	710	634	124	14	54	831	844	457	929	864	522	372	270	242	536	17	749	638	123	9	63	831	844	457	929	864	522	372	270	187	310	4	710	420	98	0	13	831	844	457	929	864	522	372	270
Hemitriccus diops	126	536	121	470	549	105	106	109	521	778	595	618	778	526	446	293	116	527	121	505	551	102	97	88	521	778	595	618	778	526	446	293	90	344	112	461	393	76	83	85	521	778	595	618	778	526	446	293
Hemitriccus flammulatus	96	104	12	1946	360	105	106	10	444	437	314	1422	447	323	257	74	96	34	17	1750	265	106	108	3	444	437	314	1422	447	323	257	74	95	2	9	1401	1	96	98	0	444	437	314	1422	447	323	257	74
Hemitriccus furcatus	149	232	0	209	276	0	18	12	428	719	219	464	554	72	155	42	134	200	0	198	252	0	14	9	428	719	219	464	554	72	155	42	116	121	0	161	169	0	3	13	428	719	219	464	554	72	155	42
Hemitriccus griseipectus	15	866	0	863	981	1451	1499	119	1136	1172	1068	1260	1198	1106	1009	815	26	859	0	1202	1020	1523	1551	71	1136	1172	1068	1260	1198	1106	1009	815	0	0	0	53	0	1521	1939	6	1136	1172	1068	1260	1198	1106	1009	815
Hemitriccus iohannis	95	299	6	1518	532	4	0	12	535	785	405	1146	838	387	377	249	95	121	7	1436	562	6	0	18	535	785	405	1146	838	387	377	249	95	0	1	635	0	0	0	0	535	785	405	1146	838	387	377	249
Hemitriccus josephinae	7	221	1442	1350	546	1169	198	333	477	766	317	1105	794	324	266	161	1	219	1418	1430	686	1159	121	391	477	766	317	1105	794	324	266	161	0	0	1424	828	0	44	2	163	477	766	317	1105	794	324	266	161
Hemitriccus kaempferi	100	48	91	170	281	95	228	5	174	474	129	322	427	125	307	11	99	52	91	152	301	95	210	1	174	474	129	322	427	125	307	11	102	72	91	137	246	95	177	4	174	474	129	322	427	125	307	11
Hemitriccus margaritaceiventer	513	1318	2522	1792	1273	2488	1853	1651	1494	1483	1303	1308	1408	1319	1277	1234	543	1219	2215	1653	1188	2132	1698	1629	1494	1483	1303	1308	1408	1319	1277	1234	270	797	2926	2518	1215	2857	2608	2489	1494	1483	1303	1308	1408	1319	1277	1234
Hemitriccus minimus	0	135	68	701	36	135	856	49	306	601	403	718	776	285	715	10	0	199	152	863	2	324	947	146	306	601	403	718	776	285	715	10	0	0	0	215	0	57	286	5	306	601	403	718	776	285	715	10
Hemitriccus minor	49	980	8	492	1125	1675	1728	392	1293	1254	1089	1178	1313	1088	1003	848	31	982	0	949	1172	1622	1748	488	1293	1254	1089	1178	1313	1088	1003	848	0	0	0	33	2	1322	2061	21	1293	1254	1089	1178	1313	1088	1003	848
Hemitriccus mirandae	159	818	0	699	453	1	2	18	663	940	205	527	883	323	181	41	170	800	0	725	532	1	0	31	663	940	205	527	883	323	181	41	73	425	0	1649	113	0	0	129	663	940	205	527	883	323	181	41
Hemitriccus nidipendulus	174	489	19	755	496	114	26	27	658	866	447	857	753	538	384	232	164	516	15	809	518	114	24	23	658	866	447	857	753	538	384	232	144	269	2	736	322	95	0	0	658	866	447	857	753	538	384	232
Hemitriccus obsoletus	41	218	97	134	248	97	75	26	191	335	254	189	352	217	212	128	31	196	84	107	222	72	59	16	191	335	254	189	352	217	212	128	14	171	88	89	228	64	54	10	191	335	254	189	352	217	212	128
Hemitriccus orbitatus	190	341	28	333	443	113	68	128	350	610	416	581	685	375	365	284	183	356	19	342	458	105	68	145	350	610	416	581	685	375	365	284	166	192	5	226	298	96	32	108	350	610	416	581	685	375	365	284
Hemitriccus striaticollis	125	1355	1006	945	1194	2126	2094	974	1479	1495	1332	1268	1344	1317	1312	1153	110	1237	1020	1205	1117	2107	2091	1075	1479	1495	1332	1268	1344	1317	1312	1153	52	178	491	791	209	2287	2322	1626	1479	1495	1332	1268	1344	1317	1312	1153
Hemitriccus zosterops	6	857	1940	831	690	987	915	587	840	1077	637	783	942	560	550	373	1	854	1898	852	684	1147	948	712	840	1077	637	783	942	560	550	373	0	0	1993	127	0	1	170	194	840	1077	637	783	942	560	550	373
Henicorhina leucosticta	107	968	362	102	758	410	290	40	994	1259	525	288	1131	485	390	150	105	966	400	157	779	561	343	28	994	1259	525	288	1131	485	390	150	96	1	97	3	0	97	242	2	994	1259	525	288	1131	485	390	150
Herpsilochmus atricapillus	525	1154	2268	1515	1278	2386	1683	1356	1296	1352	1193	1220	1404	1210	1238	1155	548	1117	2050	1475	1233	2122	1534	1402	1296	1352	1193	1220	1404	1210	1238	1155	287	749	2899	2460	1416	2913	2579	2292	1296	1352	1193	1220	1404	1210	1238	1155
Herpsilochmus dorsimaculatus	18	983	1906	878	524	1360	1982	873	747	1141	404	542	737	479	347	198	0	960	1838	795	421	1469	1933	948	747	1141	404	542	737	479	347	198	0	0	2044	102	0	309	2212	221	747	1141	404	542	737	479	347	198
Herpsilochmus longirostris	296	736	1748	2290	777	1731	1348	929	1057	1083	870	1199	941	802	833	693	300	692	1638	2465	705	1582	1213	890	1057	1083	870	1199	941	802	833	693	152	332	2387	2927	602	1964	1992	971	1057	1083	870	1199	941	802	833	693
Herpsilochmus pectoralis	308	470	1613	1765	689	1714	457	107	867	689	507	683	808	474	272	121	321	370	1238	1346	537	1371	400	105	867	689	507	683	808	474	272	121	206	156	2295	2321	512	2269	1192	133	867	689	507	683	808	474	272	121
Herpsilochmus pileatus	95	15	95	37	8	89	397	4	95	43	107	7	12	106	256	6	95	16	95	11	9	89	325	6	95	43	107	7	12	106	256	6	95	11	95	18	8	89	255	12	95	43	107	7	12	106	256	6
Herpsilochmus roraimae	111	278	1152	26	377	141	396	19	471	728	166	24	520	1153	293	29	108	133	1260	34	271	128	376	30	471	728	166	24	520	1153	293	29	96	5	534	1	0	96	96	1	471	728	166	24	520	1153	293	29
Herpsilochmus rufimarginatus	231	913	100	668	1248	192	188	285	1311	1372	1190	1516	1508	1159	1067	794	216	703	99	688	1079	203	184	330	1311	1372	1190	1516	1508	1159	1067	794	121	198	112	594	724	167	163	175	1311	1372	1190	1516	1508	1159	1067	794
Herpsilochmus sellowi	315	815	1442	1441	654	949	509	496	697	839	468	495	895	475	466	379	357	817	1648	1270	686	993	501	490	697	839	468	495	895	475	466	379	146	494	2364	2347	289	1734	865	997	697	839	468	495	895	475	466	379
Herpsilochmus stictocephalus	0	156	10	474	217	31	12	13	627	665	268	1138	567	399	259	56	0	92	12	680	241	18	10	18	627	665	268	1138	567	399	259	56	0	0	1	130	0	1	1	3	627	665	268	1138	567	399	259	56
Herpsilochmus sticturus	101	59	1032	730	295	190	217	29	339	412	57	259	706	257	66	17	100	38	984	547	241	175	185	27	339	412	57	259	706	257	66	17	96	0	623	354	0	4	112	6	339	412	57	259	706	257	66	17
Heterocercus flavivertex	102	491	2007	803	461	1970	1656	574	755	721	378	563	582	367	283	161	95	488	1973	728	402	1911	1664	686	755	721	378	563	582	367	283	161	95	0	2240	112	0	2139	1944	208	755	721	378	563	582	367	283	161
Heterocercus linteatus	50	894	0	433	1082	1912	1846	572	1222	1235	1020	1266	1291	1030	868	752	35	910	1	897	1129	1913	1830	737	1222	1235	1020	1266	1291	1030	868	752	0	0	0	2	0	2269	2173	213	1222	1235	1020	1266	1291	1030	868	752
Heteronetta atricapilla	95	0	89	172	229	94	97	20	135	51	139	174	342	14	148	34	95	0	89	189	228	94	99	19	135	51	139	174	342	14	148	34	95	0	89	167	209	94	112	16	135	51	139	174	342	14	148	34
Himantopus mexicanus	633	784	915	1196	912	1064	1370	1304	1516	1256	1223	1204	1230	1222	1231	1191	704	746	948	1258	856	1111	1374	1243	1516	1256	1223	1204	1230	1222	1231	1191	443	452	864	2137	660	1332	2664	2225	1516	1256	1223	1204	1230	1222	1231	1191
Hirundinea ferruginea	310	748	1354	1144	1007	1100	2601	1011	1435	1330	1391	1430	1355	1410	1396	1283	331	725	1269	1158	915	1093	2710	984	1435	1330	1391	1430	1355	1410	1396	1283	219	383	2381	1193	617	2109	2926	1450	1435	1330	1391	1430	1355	1410	1396	1283
Hirundo rustica	512	2947	3057	3057	2960	3057	3057	3057	2500	2968	2968	2968	2956	2968	2968	3057	578	2959	3057	3057	2961	3057	3057	3057	2500	2968	2968	2968	2956	2968	2968	3057	343	2961	3057	3057	2961	3057	3057	3057	2500	2968	2968	2968	2956	2968	2968	3057
Hydropsalis climacocerca	33	1128	1146	1402	1267	751	1373	1246	1327	1297	1318	1421	1420	1359	1315	1299	36	1092	1200	1413	1233	713	1357	1197	1327	1297	1318	1421	1420	1359	1315	1299	0	1	157	243	1	6	617	94	1327	1297	1318	1421	1420	1359	1315	1299
Hydropsalis torquata	419	1335	1413	1769	1588	1156	1681	2088	1637	1686	1786	1759	1799	1818	1791	1977	467	1231	1402	1727	1458	1163	1694	1993	1637	1686	1786	1759	1799	1818	1791	1977	279	570	1386	2737	1307	877	2720	2818	1637	1686	1786	1759	1799	1818	1791	1977
Hylocharis chrysura	406	632	834	581	799	1085	765	617	955	896	710	814	882	718	710	506	399	607	712	594	668	878	655	561	955	896	710	814	882	718	710	506	282	417	678	913	460	949	735	1100	955	896	710	814	882	718	710	506
Hylocharis cyanus	129	1363	1163	1503	1481	1636	1832	1764	1661	1571	1781	1656	1644	1694	1789	1836	127	1289	1303	1561	1434	1668	1826	1750	1661	1571	1781	1656	1644	1694	1789	1836	51	28	252	377	113	1811	2027	1011	1661	1571	1781	1656	1644	1694	1789	1836
Hylocharis sapphirina	70	929	1780	590	1017	468	1603	1209	1224	1309	1242	1388	1278	1263	1228	936	62	794	1773	1006	948	432	1573	1287	1224	1309	1242	1388	1278	1263	1228	936	17	5	1901	134	32	115	1057	569	1224	1309	1242	1388	1278	1263	1228	936
Hylophilus amaurocephalus	453	818	1162	937	672	1017	997	689	925	948	701	714	993	658	682	573	488	812	1190	1052	734	1125	1050	784	925	948	701	714	993	658	682	573	217	595	2607	2014	476	2313	2225	1242	925	948	701	714	993	658	682	573
Hylophilus brunneiceps	109	687	1356	449	414	124	657	173	601	896	293	236	534	328	236	115	108	647	1327	320	316	65	587	149	601	896	293	236	534	328	236	115	96	0	703	3	0	2	23	6	601	896	293	236	534	328	236	115
Hylophilus hypoxanthus	7	1121	2	1106	1031	1475	1340	192	1142	1265	1001	1261	1249	1036	973	866	13	1090	1	1221	1039	1532	1409	243	1142	1265	1001	1261	1249	1036	973	866	0	0	0	53	0	1166	1748	0	1142	1265	1001	1261	1249	1036	973	866
Hylophilus muscicapinus	75	969	1708	537	1115	1570	1421	824	1204	1295	1111	1374	1317	1047	1024	615	59	926	1593	1062	1069	1546	1399	780	1204	1295	1111	1374	1317	1047	1024	615	20	4	1551	11	15	1510	1216	939	1204	1295	1111	1374	1317	1047	1024	615
Hylophilus ochraceiceps	17	1152	947	1243	1102	1639	935	1173	1214	1273	1227	1279	1355	1189	1220	1190	13	1123	1015	1302	1145	1652	1079	1200	1214	1273	1227	1279	1355	1189	1220	1190	0	0	6	128	0	379	1	220	1214	1273	1227	1279	1355	1189	1220	1190
Hylophilus pectoralis	89	1101	1656	724	1305	1945	1525	1169	1293	1300	912	1226	1414	973	846	755	77	1022	1768	935	1239	2017	1661	1214	1293	1300	912	1226	1414	973	846	755	38	59	2073	1036	400	2246	2032	1345	1293	1300	912	1226	1414	973	846	755
Hylophilus poicilotis	235	435	402	474	387	361	339	197	433	655	429	587	547	400	374	270	209	407	397	485	353	382	349	202	433	655	429	587	547	400	374	270	167	332	1109	456	316	1103	1022	262	433	655	429	587	547	400	374	270
Hylophilus sclateri	108	564	1024	25	269	355	476	11	578	755	159	9	599	217	292	13	107	351	1086	28	155	221	379	13	578	755	159	9	599	217	292	13	96	66	566	3	0	133	166	42	578	755	159	9	599	217	292	13
Hylophilus semicinereus	31	1330	50	889	1182	126	24	609	1379	1389	1135	1240	1378	1178	1148	1072	30	1286	73	1184	1212	235	16	779	1379	1389	1135	1240	1378	1178	1148	1072	0	6	1	135	0	4	0	160	1379	1389	1135	1240	1378	1178	1148	1072
Hylophilus thoracicus	36	726	188	929	845	35	501	566	1099	1011	864	953	1091	867	815	601	22	657	146	977	813	29	522	579	1099	1011	864	953	1091	867	815	601	8	0	4	285	0	6	0	105	1099	1011	864	953	1091	867	815	601
Hylophylax naevius	24	1279	1324	1261	1199	1708	1145	1192	1315	1384	1319	1367	1403	1338	1330	1294	24	1243	1371	1323	1222	1693	1267	1290	1315	1384	1319	1367	1403	1338	1330	1294	0	3	171	125	0	712	0	15	1315	1384	1319	1367	1403	1338	1330	1294
Hylophylax punctulatus	21	830	28	1384	801	1600	1565	370	1076	1071	974	1158	1145	966	937	772	14	794	4	1384	871	1620	1563	406	1076	1071	974	1158	1145	966	937	772	0	0	0	456	0	1652	1857	4	1076	1071	974	1158	1145	966	937	772
Hymenops perspicillatus	389	455	404	361	456	573	306	286	888	665	410	519	599	499	423	222	388	454	366	347	463	563	290	315	888	665	410	519	599	499	423	222	289	350	1521	328	357	2042	605	588	888	665	410	519	599	499	423	222
Hypocnemis cantator	14	295	1841	1307	534	1649	1295	660	726	838	418	1210	860	384	390	202	1	257	1740	1356	669	1647	1208	810	726	838	418	1210	860	384	390	202	0	0	1676	158	0	574	896	227	726	838	418	1210	860	384	390	202
Hypocnemis hypoxantha	97	810	16	971	629	129	71	113	962	1042	476	786	849	687	441	213	96	785	3	930	662	135	13	127	962	1042	476	786	849	687	441	213	95	0	1	252	0	106	2	0	962	1042	476	786	849	687	441	213
Hypocnemoides maculicauda	29	919	4	369	1118	52	45	589	1211	1260	1113	1195	1297	1118	1117	979	29	888	18	680	1071	103	94	693	1211	1260	1113	1195	1297	1118	1117	979	8	1	0	120	38	0	3	475	1211	1260	1113	1195	1297	1118	1117	979
Hypocnemoides melanopogon	19	868	1751	929	841	2172	889	1062	1171	1080	946	888	1201	861	831	686	12	865	1679	984	910	2136	916	1177	1171	1080	946	888	1201	861	831	686	0	0	1170	62	0	2349	1	273	1171	1080	946	888	1201	861	831	686
Hypoedaleus guttatus	274	532	262	687	551	211	221	272	874	793	682	895	796	685	637	445	266	543	252	720	543	224	217	267	874	793	682	895	796	685	637	445	216	342	203	732	381	143	175	179	874	793	682	895	796	685	637	445
Icterus jamacaii	382	1103	1207	1470	1398	1468	739	948	1159	1219	811	890	1394	883	817	736	409	1058	1117	1381	1319	1272	708	957	1159	1219	811	890	1394	883	817	736	185	651	1858	2156	1389	1933	439	1580	1159	1219	811	890	1394	883	817	736
Icterus nigrogularis	15	1372	613	241	927	319	792	173	820	1519	337	847	1261	552	468	70	10	1361	902	378	1099	268	1039	165	820	1519	337	847	1261	552	468	70	0	10	281	98	2	96	440	102	820	1519	337	847	1261	552	468	70
Ilicura militaris	108	500	62	503	538	61	124	150	541	814	514	710	785	584	490	342	100	520	63	538	557	51	127	181	541	814	514	710	785	584	490	342	52	316	21	466	369	30	83	65	541	814	514	710	785	584	490	342
Inezia caudata	110	500	975	312	383	1006	390	109	337	1101	71	62	706	230	54	17	109	399	693	191	334	715	292	81	337	1101	71	62	706	230	54	17	96	28	885	383	30	504	398	171	337	1101	71	62	706	230	54	17
Inezia inornata	17	782	148	1669	1055	111	13	117	742	1206	804	1574	1233	785	656	382	14	495	130	1647	888	108	11	104	742	1206	804	1574	1233	785	656	382	5	16	139	1822	96	117	12	84	742	1206	804	1574	1233	785	656	382
Inezia subflava	10	968	1690	944	876	2104	1522	647	1118	1182	889	1069	1167	796	708	354	5	995	1634	1123	977	2081	1486	845	1118	1182	889	1069	1167	796	708	354	0	0	1719	221	0	2350	1358	1	1118	1182	889	1069	1167	796	708	354
Iodopleura fusca	22	1477	722	347	767	2078	1789	70	794	1644	503	1135	1140	545	464	46	5	1427	1007	594	898	2044	1758	55	794	1644	503	1135	1140	545	464	46	0	40	442	104	0	2283	1897	106	794	1644	503	1135	1140	545	464	46
Iodopleura isabellae	17	1165	1	930	1188	4	852	200	1326	1304	1220	1266	1390	1178	1210	1084	22	1155	3	1194	1204	5	1062	269	1326	1304	1220	1266	1390	1178	1210	1084	0	0	0	36	0	0	202	2	1326	1304	1220	1266	1390	1178	1210	1084
Iodopleura pipra	165	398	102	788	615	97	99	20	522	746	422	1020	772	376	367	144	143	391	99	851	554	96	98	4	522	746	422	1020	772	376	367	144	128	211	96	775	362	95	96	14	522	746	422	1020	772	376	367	144
Jabiru mycteria	179	1332	2540	1367	1528	2431	2269	1970	1812	1613	1904	1664	1747	1914	1908	1993	155	1164	2507	1465	1368	2417	2252	1967	1812	1613	1904	1664	1747	1914	1908	1993	95	49	2390	372	275	2215	2025	994	1812	1613	1904	1664	1747	1914	1908	1993
Jacana jacana	506	2950	2968	2958	2957	2961	2962	3057	2498	2968	2967	2949	2955	2968	2968	3056	573	2961	2965	2957	2959	2961	2962	3057	2498	2968	2967	2949	2955	2968	2968	3056	340	2961	2968	2962	2959	2961	2962	3057	2498	2968	2967	2949	2955	2968	2968	3056
Knipolegus cyanirostris	332	670	540	558	821	514	499	498	1060	980	741	772	1039	751	752	621	351	667	541	576	757	520	496	526	1060	980	741	772	1039	751	752	621	257	482	391	508	562	388	357	436	1060	980	741	772	1039	751	752	621
Knipolegus franciscanus	10	92	544	1230	139	220	346	88	136	206	174	310	282	208	224	26	17	125	604	1251	174	238	338	81	136	206	174	310	282	208	224	26	4	34	1054	2665	95	425	399	100	136	206	174	310	282	208	224	26
Knipolegus lophotes	283	550	89	433	688	131	88	369	919	1021	819	781	950	722	708	532	284	571	141	425	638	199	138	404	919	1021	819	781	950	722	708	532	184	377	84	363	472	89	91	904	919	1021	819	781	950	722	708	532
Knipolegus nigerrimus	154	555	29	509	479	105	39	36	584	834	418	595	831	473	393	200	162	625	27	562	538	106	36	35	584	834	418	595	831	473	393	200	100	468	8	474	335	121	17	65	584	834	418	595	831	473	393	200
Knipolegus orenocensis	26	673	1710	1538	818	2089	1600	1147	1029	888	892	1001	1030	665	595	221	16	612	1595	1520	880	2045	1617	1261	1029	888	892	1001	1030	665	595	221	0	0	1466	1674	0	2303	2091	741	1029	888	892	1001	1030	665	595	221
Knipolegus poecilocercus	27	1323	1908	1186	854	2248	1865	1558	1073	1365	701	793	1193	695	717	350	8	1269	1856	1184	919	2211	1839	1410	1073	1365	701	793	1193	695	717	350	0	6	1921	514	0	2471	1981	935	1073	1365	701	793	1193	695	717	350
Knipolegus poecilurus	109	924	1513	17	578	872	1144	43	499	1499	254	19	848	374	216	31	107	756	1535	28	435	916	1247	66	499	1499	254	19	848	374	216	31	96	9	956	1	0	111	464	2	499	1499	254	19	848	374	216	31
Lampropsar tanagrinus	1	580	0	1172	641	413	0	101	860	888	796	1016	916	822	670	488	1	545	0	1202	637	399	0	124	860	888	796	1016	916	822	670	488	0	0	0	266	0	27	0	0	860	888	796	1016	916	822	670	488
Lamprospiza melanoleuca	27	799	161	859	851	540	423	916	1177	1156	1123	1332	1150	1120	1084	994	19	834	284	1237	945	782	628	994	1177	1156	1123	1332	1150	1120	1084	994	0	0	0	165	0	0	0	8	1177	1156	1123	1332	1150	1120	1084	994
Laniisoma elegans	77	483	48	462	470	26	66	51	365	818	309	720	708	407	372	220	65	499	28	461	476	16	50	48	365	818	309	720	708	407	372	220	44	292	6	304	306	5	2	3	365	818	309	720	708	407	372	220
Lanio fulvus	18	912	1828	1360	870	1310	1369	905	947	1079	669	926	1225	709	652	424	4	864	1752	1296	939	1442	1381	874	947	1079	669	926	1225	709	652	424	0	0	1562	503	0	301	1574	111	947	1079	669	926	1225	709	652	424
Lanio versicolor	22	839	0	964	798	1066	1627	105	1125	1176	934	1289	1092	1060	1015	800	27	828	0	1221	872	1163	1673	84	1125	1176	934	1289	1092	1060	1015	800	0	0	0	16	0	1282	2020	1	1125	1176	934	1289	1092	1060	1015	800
Laniocera hypopyrra	55	1431	972	1543	1385	760	1324	1384	1527	1508	1526	1516	1532	1520	1536	1501	53	1380	1101	1534	1335	874	1377	1424	1527	1508	1526	1516	1532	1520	1536	1501	5	19	15	383	14	1	23	59	1527	1508	1526	1516	1532	1520	1536	1501
Lathrotriccus euleri	401	1833	1095	2076	2121	1627	639	2386	2082	2063	2365	2182	2294	2340	2200	2703	432	1665	1135	2122	2077	1507	698	2424	2082	2063	2365	2182	2294	2340	2200	2703	249	897	1096	2892	1673	2726	471	3052	2082	2063	2365	2182	2294	2340	2200	2703
Legatus leucophaius	357	1786	1821	1930	1685	1937	2314	2372	2137	1917	2300	1958	1886	2335	2248	2492	365	1605	1764	1821	1525	1929	2290	2361	2137	1917	2300	1958	1886	2335	2248	2492	198	377	744	987	575	942	1908	1642	2137	1917	2300	1958	1886	2335	2248	2492
Lepidothrix coronata	100	716	18	997	621	883	12	228	872	915	709	848	855	603	581	514	98	687	17	938	523	873	12	228	872	915	709	848	855	603	581	514	96	0	0	196	0	48	1	0	872	915	709	848	855	603	581	514
Lepidothrix iris	24	441	138	831	140	36	46	196	794	790	624	568	814	577	523	217	21	496	132	1077	120	26	37	254	794	790	624	568	814	577	523	217	0	0	1	519	0	0	0	121	794	790	624	568	814	577	523	217
Lepidothrix nattereri	27	576	169	245	967	140	1643	28	878	1042	853	1066	1185	736	507	336	32	636	196	496	990	185	1697	45	878	1042	853	1066	1185	736	507	336	0	0	1	22	8	0	2101	0	878	1042	853	1066	1185	736	507	336
Lepidothrix serena	4	333	1365	1137	492	1238	706	350	448	861	293	1197	758	305	341	168	1	359	1337	1269	633	1191	681	363	448	861	293	1197	758	305	341	168	0	0	1299	78	0	109	224	119	448	861	293	1197	758	305	341	168
Lepidothrix suavissima	102	827	161	18	426	149	199	14	413	985	137	15	696	141	159	16	101	581	156	25	298	134	234	23	413	985	137	15	696	141	159	16	96	74	132	1	0	96	96	0	413	985	137	15	696	141	159	16
Lepidothrix vilasboasi	2	142	166	535	41	548	72	55	586	690	526	824	538	550	372	139	2	128	176	770	6	749	38	84	586	690	526	824	538	550	372	139	0	0	0	153	0	30	0	0	586	690	526	824	538	550	372	139
Leptopogon amaurocephalus	280	1285	877	1446	1389	2257	1067	1537	1648	1684	1774	1590	1720	1678	1665	1839	308	1196	942	1446	1287	2433	1145	1469	1648	1684	1774	1590	1720	1678	1665	1839	195	501	803	1509	909	2858	2243	1881	1648	1684	1774	1590	1720	1678	1665	1839
Leptotila rufaxilla	453	2111	1958	2912	1936	2877	2878	3050	2361	2243	2891	2857	2184	2901	2870	3038	507	1992	1740	2918	1840	2897	2887	3049	2361	2243	2891	2857	2184	2901	2870	3038	296	1120	1108	2945	1299	2924	2943	3057	2361	2243	2891	2857	2184	2901	2870	3038
Leptotila verreauxi	511	2950	2968	2943	2957	2961	2961	3057	2498	2968	2967	2948	2955	2968	2955	3056	583	2961	2968	2948	2959	2961	2961	3057	2498	2968	2967	2948	2955	2968	2955	3056	341	2961	2968	2953	2960	2961	2961	3057	2498	2968	2967	2948	2955	2968	2955	3056
Lessonia rufa	125	93	220	85	303	192	211	77	232	311	219	80	557	178	221	63	129	105	214	80	310	188	203	75	232	311	219	80	557	178	221	63	123	87	200	56	258	164	188	37	232	311	219	80	557	178	221	63
Leucippus chlorocercus	95	230	0	371	238	289	846	110	366	369	231	254	315	266	206	54	95	185	0	330	197	214	877	141	366	369	231	254	315	266	206	54	95	0	0	18	0	11	1249	0	366	369	231	254	315	266	206	54
Leucochloris albicollis	322	621	568	556	719	660	501	488	948	933	728	755	943	719	725	599	330	612	562	564	656	677	465	492	948	933	728	755	943	719	725	599	245	443	427	544	489	942	384	353	948	933	728	755	943	719	725	599
Limnodromus griseus	74	1982	139	524	1427	160	100	109	1209	2022	424	605	1601	497	472	185	78	1850	149	536	1307	182	107	122	1209	2022	424	605	1601	497	472	185	27	1195	138	1111	653	184	107	312	1209	2022	424	605	1601	497	472	185
Limosa haemastica	175	119	1830	215	291	383	2245	442	345	295	269	217	404	260	295	82	190	137	1948	209	294	315	2261	438	345	295	269	217	404	260	295	82	172	118	2421	197	197	885	2575	80	345	295	269	217	404	260	295	82
Liosceles thoracicus	2	483	1	1100	521	1289	1405	39	864	836	793	937	807	836	659	492	2	470	0	1153	574	1326	1465	68	864	836	793	937	807	836	659	492	0	0	0	227	0	1643	1921	2	864	836	793	937	807	836	659	492
Lipaugus lanioides	228	411	103	339	564	109	106	30	872	870	411	606	737	420	391	142	228	411	100	339	546	106	102	30	872	870	411	606	737	420	391	142	198	230	99	195	346	99	100	21	872	870	411	606	737	420	391	142
Lipaugus streptophorus	96	2	98	8	4	818	120	6	94	14	94	4	5	94	112	5	96	2	97	8	3	926	120	7	94	14	94	4	5	94	112	5	96	0	96	17	0	1939	96	0	94	14	94	4	5	94	112	5
Lipaugus vociferans	106	1405	1454	1595	1587	1635	1705	1580	1571	1502	1642	1594	1687	1629	1597	1640	94	1356	1488	1591	1504	1634	1679	1556	1571	1502	1642	1594	1687	1629	1597	1640	28	19	490	569	95	1602	1448	669	1571	1502	1642	1594	1687	1629	1597	1640
Lophornis chalybeus	94	816	10	1112	1066	10	1139	362	1275	1188	1110	1187	1243	1070	950	676	62	577	10	1135	1012	3	1149	239	1275	1188	1110	1187	1243	1070	950	676	43	1	6	296	8	1	1523	14	1275	1188	1110	1187	1243	1070	950	676
Lophornis gouldii	45	580	927	416	844	1168	1166	242	841	1001	704	905	1152	722	654	455	42	656	1028	563	903	1390	1331	354	841	1001	704	905	1152	722	654	455	8	0	1544	185	21	2060	2062	118	841	1001	704	905	1152	722	654	455
Lophornis magnificus	443	733	767	1130	817	486	1642	761	1116	1194	1110	1212	1069	1077	1045	955	476	757	725	1137	778	516	1547	687	1116	1194	1110	1212	1069	1077	1045	955	307	485	1305	1248	608	650	2599	1094	1116	1194	1110	1212	1069	1077	1045	955
Lophornis ornatus	19	886	1088	461	907	582	679	283	973	1384	724	1387	1173	637	445	104	14	871	1318	815	1021	767	887	228	973	1384	724	1387	1173	637	445	104	0	0	373	100	0	147	221	130	973	1384	724	1387	1173	637	445	104
Lophornis pavoninus	96	49	99	8	48	456	132	5	100	197	99	7	50	97	134	8	96	26	101	12	21	418	135	6	100	197	99	7	50	97	134	8	96	20	96	1	0	501	96	0	100	197	99	7	50	97	134	8
Lophostrix cristata	16	838	31	676	933	64	193	804	1197	1177	1173	1447	1214	1150	1201	1101	19	852	24	1181	1032	114	164	960	1197	1177	1173	1447	1214	1150	1201	1101	0	0	0	20	0	0	0	0	1197	1177	1173	1447	1214	1150	1201	1101
Lophotriccus eulophotes	95	18	0	1846	234	0	1	14	322	336	251	1271	416	238	177	101	95	0	0	1712	237	0	1	5	322	336	251	1271	416	238	177	101	95	0	0	1053	0	0	0	0	322	336	251	1271	416	238	177	101
Lophotriccus galeatus	33	967	1564	877	1011	1383	1024	806	1302	1224	876	1315	1309	975	838	568	15	989	1605	1214	1130	1544	1215	1063	1302	1224	876	1315	1309	975	838	568	0	0	646	53	0	61	80	25	1302	1224	876	1315	1309	975	838	568
Lophotriccus vitiosus	103	906	1001	894	791	1186	738	413	937	1057	575	899	1083	671	509	380	95	882	1105	913	845	1295	883	458	937	1057	575	899	1083	671	509	380	95	0	131	102	0	144	204	185	937	1057	575	899	1083	671	509	380
Lurocalis semitorquatus	276	1226	1515	1944	1227	1553	2042	1590	1783	1561	2008	1888	1481	2068	2091	2107	264	985	1555	1886	1054	1546	2021	1604	1783	1561	2008	1888	1481	2068	2091	2107	142	42	918	977	112	918	2329	385	1783	1561	2008	1888	1481	2068	2091	2107
Machaeropterus pyrocephalus	77	742	888	414	952	936	1379	569	1092	1111	979	1252	1147	1039	1013	631	61	726	929	779	943	945	1416	650	1092	1111	979	1252	1147	1039	1013	631	17	1	308	125	27	395	1820	469	1092	1111	979	1252	1147	1039	1013	631
Machaeropterus regulus	129	1043	100	908	730	130	123	108	615	1333	542	707	1003	541	526	320	126	959	103	748	627	125	121	158	615	1333	542	707	1003	541	526	320	107	13	98	332	5	109	98	31	615	1333	542	707	1003	541	526	320
Machetornis rixosa	486	775	943	1385	1066	1086	979	1554	1446	1254	1341	1336	1403	1355	1361	1368	554	726	981	1389	973	1119	1033	1432	1446	1254	1341	1336	1403	1355	1361	1368	303	391	863	2768	788	1612	709	2715	1446	1254	1341	1336	1403	1355	1361	1368
Mackenziaena leachii	128	468	96	306	388	110	94	122	404	710	447	427	588	444	406	306	131	446	79	286	347	95	77	106	404	710	447	427	588	444	406	306	99	362	101	235	318	118	96	104	404	710	447	427	588	444	406	306
Mackenziaena severa	143	485	174	509	494	136	173	245	505	761	555	697	739	520	467	370	128	476	157	533	494	126	152	246	505	761	555	697	739	520	467	370	92	320	137	510	366	100	130	199	505	761	555	697	739	520	467	370
Macroagelaius imthurni	98	46	108	36	32	257	152	6	115	419	103	8	29	105	163	6	98	52	101	27	14	127	149	4	115	419	103	8	29	105	163	6	96	21	96	81	0	96	96	0	115	419	103	8	29	105	163	6
Macropsalis forcipata	155	417	20	292	396	48	11	47	464	698	435	482	602	378	347	239	146	394	10	287	363	41	4	28	464	698	435	482	602	378	347	239	131	280	7	255	289	24	6	34	464	698	435	482	602	378	347	239
Malacoptila fusca	10	659	1853	815	895	1605	1209	704	889	971	485	916	1132	408	494	264	2	688	1790	923	971	1625	1209	845	889	971	485	916	1132	408	494	264	0	0	1882	56	0	524	346	218	889	971	485	916	1132	408	494	264
Malacoptila rufa	18	883	0	512	965	1399	1362	83	1216	1204	1038	1288	1231	1046	1003	872	26	902	0	967	1050	1479	1446	64	1216	1204	1038	1288	1231	1046	1003	872	0	0	0	18	0	1810	1858	0	1216	1204	1038	1288	1231	1046	1003	872
Malacoptila semicincta	95	226	1	1283	478	2	0	0	348	752	375	1054	785	360	303	181	95	132	0	1309	554	2	4	0	348	752	375	1054	785	360	303	181	95	0	0	301	0	0	0	0	348	752	375	1054	785	360	303	181
Malacoptila striata	334	476	889	549	626	1598	1631	124	950	757	566	788	820	613	483	327	342	465	777	563	606	1630	1654	146	950	757	566	788	820	613	483	327	178	271	1904	509	404	2303	2292	30	950	757	566	788	820	613	483	327
Manacus manacus	154	1271	1638	1161	1266	1890	1618	1769	1663	1562	1779	1588	1526	1811	1765	1781	132	1111	1635	1355	1180	1866	1617	1760	1663	1562	1779	1588	1526	1811	1765	1781	66	31	1622	195	92	2115	1352	831	1663	1562	1779	1588	1526	1811	1765	1781
Mecocerculus leucophrys	104	283	853	45	112	1181	756	11	509	878	189	13	469	196	368	12	103	177	1005	38	41	1176	757	17	509	878	189	13	469	196	368	12	96	39	391	37	0	535	186	3	509	878	189	13	469	196	368	12
Megarynchus pitangua	527	2828	2968	2918	2839	2956	2948	3057	2543	2832	2918	2908	2805	2918	2885	3007	592	2847	2968	2910	2817	2958	2950	3057	2543	2832	2918	2908	2805	2918	2885	3007	349	2892	2968	2937	2858	2967	2984	3057	2543	2832	2918	2908	2805	2918	2885	3007
Megascops atricapilla	218	428	173	688	443	226	148	183	715	679	509	883	672	610	482	310	211	430	171	742	438	215	137	203	715	679	509	883	672	610	482	310	155	254	122	790	284	168	107	96	715	679	509	883	672	610	482	310
Megascops choliba	463	2950	1808	2193	2956	2011	2628	3034	2408	2968	2821	2107	2956	2767	2765	2965	526	2961	1737	2263	2959	1913	2678	3002	2408	2968	2821	2107	2956	2767	2765	2965	307	2961	1559	2944	2959	2929	2863	3057	2408	2968	2821	2107	2956	2767	2765	2965
Megascops guatemalae	98	252	104	33	85	1502	125	8	121	816	108	8	94	95	128	6	98	186	100	26	27	1667	131	9	121	816	108	8	94	95	128	6	96	74	96	52	0	2301	96	4	121	816	108	8	94	95	128	6
Megascops sanctaecatarinae	139	288	109	165	197	237	49	113	298	383	293	199	245	294	178	158	131	283	102	148	189	209	15	88	298	383	293	199	245	294	178	158	134	234	117	146	159	219	34	69	298	383	293	199	245	294	178	158
Megascops watsonii	45	1440	1413	1262	1303	1143	1293	1348	1382	1506	1407	1460	1453	1366	1354	1379	40	1389	1435	1346	1261	1256	1297	1339	1382	1506	1407	1460	1453	1366	1354	1379	1	23	349	175	1	96	15	196	1382	1506	1407	1460	1453	1366	1354	1379
Megastictus margaritatus	2	804	6	646	712	7	6	51	843	1093	721	1020	1063	677	653	385	0	818	6	809	701	9	9	90	843	1093	721	1020	1063	677	653	385	0	0	0	96	0	0	1	0	843	1093	721	1020	1063	677	653	385
Melanerpes candidus	311	855	2822	1192	887	2743	2371	1989	1158	1331	1228	1468	1215	1173	1228	1126	317	780	2793	1265	769	2771	2421	2023	1158	1331	1228	1468	1215	1173	1228	1126	190	386	2915	2003	519	2769	2780	1986	1158	1331	1228	1468	1215	1173	1228	1126
Melanerpes cruentatus	57	1426	1647	1354	1425	1997	1695	1541	1462	1520	1557	1539	1566	1579	1545	1557	44	1390	1640	1432	1363	1959	1677	1557	1462	1520	1557	1539	1566	1579	1545	1557	3	22	1487	214	29	2218	1613	399	1462	1520	1557	1539	1566	1579	1545	1557
Melanerpes flavifrons	171	559	283	708	743	264	230	323	706	883	798	868	964	750	728	573	174	561	273	739	708	254	226	343	706	883	798	868	964	750	728	573	95	354	226	723	511	190	183	276	706	883	798	868	964	750	728	573
Melanopareia torquata	263	937	1964	1733	1125	1769	1840	1001	1244	1230	1100	1185	1282	1084	1120	966	273	900	1992	1837	1057	1814	1895	1072	1244	1230	1100	1185	1282	1084	1120	966	151	465	2612	2664	981	2472	2645	1109	1244	1230	1100	1185	1282	1084	1120	966
Mergus octosetaceus	219	587	705	680	616	722	331	464	817	904	718	896	873	661	677	497	220	643	713	685	622	698	330	476	817	904	718	896	873	661	677	497	134	512	674	669	512	912	275	491	817	904	718	896	873	661	677	497
Merulaxis ater	218	329	4	591	557	7	5	7	663	583	351	836	735	346	226	99	200	307	3	592	514	3	4	2	663	583	351	836	735	346	226	99	196	180	4	523	330	0	4	7	663	583	351	836	735	346	226	99
Merulaxis stresemanni	2	72	29	1114	83	28	1251	11	42	139	82	208	386	51	286	7	1	59	29	785	78	27	891	9	42	139	82	208	386	51	286	7	0	37	16	1666	45	22	1938	11	42	139	82	208	386	51	286	7
Microbates collaris	22	849	1880	1003	835	1328	1340	1076	1125	1064	709	860	1194	693	652	463	13	828	1827	1020	893	1447	1365	1113	1125	1064	709	860	1194	693	652	463	0	0	1787	103	0	262	1493	296	1125	1064	709	860	1194	693	652	463
Microcerculus bambla	33	477	1881	1480	854	704	1663	1078	1087	899	631	975	1160	569	608	352	14	396	1827	1417	965	672	1540	1110	1087	899	631	975	1160	569	608	352	0	0	1800	612	0	1	1911	267	1087	899	631	975	1160	569	608	352
Microcerculus marginatus	9	981	0	596	1258	0	1434	59	1289	1237	1110	1255	1414	1145	1149	991	19	982	0	1001	1226	0	1521	87	1289	1237	1110	1255	1414	1145	1149	991	0	0	0	2	0	0	1796	0	1289	1237	1110	1255	1414	1145	1149	991
Microcerculus ustulatus	106	191	1201	114	397	1007	980	30	387	445	197	27	592	350	267	39	108	69	1232	70	278	1096	1028	32	387	445	197	27	592	350	267	39	96	1	667	1	0	113	265	1	387	445	197	27	592	350	267	39
Micromonacha lanceolata	95	561	1	1050	616	1	0	0	577	834	402	895	879	441	336	251	95	491	0	1030	564	0	0	89	577	834	402	895	879	441	336	251	95	0	0	174	0	0	0	0	577	834	402	895	879	441	336	251
Microrhopias quixensis	15	987	0	983	929	1712	1496	124	1131	1235	1109	1428	1188	1080	993	892	27	966	0	1286	992	1748	1528	119	1131	1235	1109	1428	1188	1080	993	892	0	0	0	9	0	2090	1882	1	1131	1235	1109	1428	1188	1080	993	892
Mimus gilvus	88	1501	276	1143	1622	909	121	123	1626	1780	474	896	1773	536	480	214	88	1206	271	1014	1437	866	125	118	1626	1780	474	896	1773	536	480	214	32	128	438	1675	596	1686	111	153	1626	1780	474	896	1773	536	480	214
Mimus saturninus	511	1019	1874	1770	1277	1292	1512	2068	1604	1473	1642	1661	1626	1706	1701	1757	579	939	1750	1662	1188	1298	1454	1953	1604	1473	1642	1661	1626	1706	1701	1757	341	463	3052	2920	960	1216	1070	3056	1604	1473	1642	1661	1626	1706	1701	1757
Mimus triurus	339	445	922	405	542	425	519	345	786	671	430	482	633	491	452	197	355	441	799	422	544	391	471	384	786	671	430	482	633	491	452	197	247	338	2058	774	395	349	1170	636	786	671	430	482	633	491	452	197
Mionectes macconnelli	33	612	1867	1180	797	457	898	1017	1120	1026	1047	1209	1152	1028	962	695	18	641	1805	1332	925	380	1031	1064	1120	1026	1047	1209	1152	1028	962	695	0	0	1892	361	0	1	3	193	1120	1026	1047	1209	1152	1028	962	695
Mionectes oleagineus	102	1401	1352	1768	1572	1771	1822	1666	1562	1517	1644	1704	1685	1663	1734	1675	90	1340	1421	1749	1487	1763	1808	1666	1562	1517	1644	1704	1685	1663	1734	1675	30	22	287	1022	125	1835	1522	709	1562	1517	1644	1704	1685	1663	1734	1675
Mionectes rufiventris	250	453	141	382	484	109	173	163	750	793	495	581	733	462	468	388	244	441	126	377	472	97	162	154	750	793	495	581	733	462	468	388	220	311	141	303	362	95	138	145	750	793	495	581	733	462	468	388
Molothrus bonariensis	304	2199	1748	2554	2066	1364	2019	2463	1872	2346	2261	1754	2276	2234	2157	2522	315	2060	1620	2193	2033	1375	1758	2479	1872	2346	2261	1754	2276	2234	2157	2522	176	1387	2778	2929	1597	1149	1633	3046	1872	2346	2261	1754	2276	2234	2157	2522
Molothrus oryzivorus	254	1809	2422	1584	1625	2130	2171	2385	1982	1907	2131	1819	1806	2129	2104	2288	248	1691	2394	1601	1458	2140	2163	2400	1982	1907	2131	1819	1806	2129	2104	2288	124	372	2349	649	379	1791	1981	1797	1982	1907	2131	1819	1806	2129	2104	2288
Molothrus rufoaxillaris	331	443	802	606	465	502	445	364	734	743	545	723	654	538	564	388	329	422	727	620	449	472	394	269	734	743	545	723	654	538	564	388	240	354	856	662	376	378	370	273	734	743	545	723	654	538	564	388
Momotus momota	126	1785	2226	1758	1764	2443	1934	2040	1742	1817	1875	1801	1851	1884	1895	1908	119	1666	2214	1734	1641	2436	1833	2010	1742	1817	1875	1801	1851	1884	1895	1908	45	268	2541	1197	407	2715	1578	1356	1742	1817	1875	1801	1851	1884	1895	1908
Monasa atra	28	636	1859	1440	785	591	1660	1090	1143	1040	595	1023	1113	609	566	325	15	502	1806	1393	909	469	1553	1081	1143	1040	595	1023	1113	609	566	325	0	0	1696	533	0	2	1979	259	1143	1040	595	1023	1113	609	566	325
Monasa flavirostris	95	0	0	1788	162	0	0	33	262	121	113	1371	294	109	136	60	95	0	0	1664	152	0	0	31	262	121	113	1371	294	109	136	60	95	0	0	1103	0	0	0	4	262	121	113	1371	294	109	136	60
Monasa morphoeus	36	1227	5	1405	1365	5	1271	493	1427	1379	1373	1501	1487	1328	1243	1221	43	1187	2	1504	1309	3	1402	457	1427	1379	1373	1501	1487	1328	1243	1221	8	1	0	183	25	1	1670	56	1427	1379	1373	1501	1487	1328	1243	1221
Monasa nigrifrons	260	1789	376	1949	1819	2422	2112	1799	1854	1825	1677	1718	1871	1897	1869	1888	284	1657	439	2010	1656	2450	2175	1937	1854	1825	1677	1718	1871	1897	1869	1888	127	859	252	2026	1002	2635	2466	2456	1854	1825	1677	1718	1871	1897	1869	1888
Muscipipra vetula	123	442	219	306	410	126	126	166	385	729	467	446	624	438	415	314	128	416	204	290	383	122	116	137	385	729	467	446	624	438	415	314	104	337	215	242	337	124	115	144	385	729	467	446	624	438	415	314
Muscisaxicola fluviatilis	95	293	0	1127	475	0	2	8	685	941	552	1457	826	692	483	189	95	215	0	1351	573	0	2	66	685	941	552	1457	826	692	483	189	95	0	0	195	0	0	2	0	685	941	552	1457	826	692	483	189
Mycteria americana	505	2950	2962	2958	2957	2961	2962	3057	2498	2968	2967	2949	2955	2968	2968	3056	573	2961	2955	2957	2959	2961	2962	3057	2498	2968	2967	2949	2955	2968	2968	3056	342	2961	2836	2962	2960	2961	2962	3057	2498	2968	2967	2949	2955	2968	2968	3056
Myiarchus ferox	487	2757	2962	2776	2750	2962	2934	3056	2495	2759	2830	2785	2716	2839	2828	2941	553	2745	2962	2791	2718	2962	2939	3057	2495	2759	2830	2785	2716	2839	2828	2941	319	2808	2959	2829	2620	2960	2928	3057	2495	2759	2830	2785	2716	2839	2828	2941
Myiarchus swainsoni	517	2948	2963	3057	2957	2961	3057	3057	2498	2968	2968	2968	2955	2968	2968	3057	582	2960	2963	3057	2959	2961	3057	3057	2498	2968	2968	2968	2955	2968	2968	3057	345	2961	2963	3057	2961	2961	3057	3057	2498	2968	2968	2968	2955	2968	2968	3057
Myiarchus tuberculifer	109	1385	1371	1550	1565	1480	1906	1636	1604	1526	1655	1584	1680	1657	1761	1709	104	1327	1457	1560	1495	1494	1890	1636	1604	1526	1655	1584	1680	1657	1761	1709	35	25	507	373	128	814	2012	708	1604	1526	1655	1584	1680	1657	1761	1709
Myiarchus tyrannulus	322	1579	2065	1812	1660	1599	1774	2305	1837	1813	1977	1903	1848	1966	1904	2131	368	1452	2167	1862	1587	1712	1776	2402	1837	1813	1977	1903	1848	1966	1904	2131	193	825	2931	2468	1223	2241	2395	2938	1837	1813	1977	1903	1848	1966	1904	2131
Myiobius atricaudus	242	1577	114	1742	1775	105	92	951	1803	1701	1554	1591	1842	1527	1442	1372	273	1416	84	1853	1582	83	63	932	1803	1701	1554	1591	1842	1527	1442	1372	129	432	46	1772	966	30	87	1235	1803	1701	1554	1591	1842	1527	1442	1372
Myiobius barbatus	109	1286	970	1626	1329	709	1014	1345	1557	1466	1521	1438	1526	1473	1582	1573	106	1193	944	1564	1290	721	1065	1386	1557	1466	1521	1438	1526	1473	1582	1573	43	14	57	615	63	9	110	708	1557	1466	1521	1438	1526	1473	1582	1573
Myioborus castaneocapilla	99	17	119	8	41	1	137	3	112	146	108	7	32	2	144	5	96	17	105	11	19	0	137	4	112	146	108	7	32	2	144	5	96	13	96	1	0	0	96	0	112	146	108	7	32	2	144	5
Myioborus miniatus	108	249	1049	81	315	318	326	22	416	966	172	22	409	338	297	19	107	103	1110	48	207	277	338	24	416	966	172	22	409	338	297	19	96	2	321	1	0	96	96	1	416	966	172	22	409	338	297	19
Myiodynastes maculatus	508	2949	3057	3057	2960	3057	3057	3057	2500	2968	2968	2968	2956	2968	2968	3057	574	2960	3057	3057	2961	3057	3057	3057	2500	2968	2968	2968	2956	2968	2968	3057	342	2961	3057	3057	2961	3057	3057	3057	2500	2968	2968	2968	2956	2968	2968	3057
Myiopagis caniceps	210	1163	1023	2213	1077	1026	1458	2143	1655	1528	1636	1713	1322	1609	1752	1856	200	947	708	2119	845	622	1098	1689	1655	1528	1636	1713	1322	1609	1752	1856	103	151	590	2094	225	671	1455	2569	1655	1528	1636	1713	1322	1609	1752	1856
Myiopagis flavivertex	11	419	345	759	576	293	281	345	855	742	604	773	909	516	451	281	5	575	404	845	690	351	295	445	855	742	604	773	909	516	451	281	0	0	52	598	0	14	3	155	855	742	604	773	909	516	451	281
Myiopagis gaimardii	121	1718	2168	1598	1769	2134	1918	1945	1732	1766	1803	1705	1836	1824	1809	1837	110	1611	2164	1612	1650	2138	1870	1932	1732	1766	1803	1705	1836	1824	1809	1837	46	171	2216	532	386	1781	1783	1252	1732	1766	1803	1705	1836	1824	1809	1837
Myiopagis viridicata	404	1391	2119	1748	1595	2091	1119	1934	1483	1670	1595	1426	1759	1424	1579	1532	473	1281	2086	1718	1508	2102	1126	1792	1483	1670	1595	1426	1759	1424	1579	1532	266	730	2832	2580	1409	2924	867	2660	1483	1670	1595	1426	1759	1424	1579	1532
Myiophobus fasciatus	284	1281	1618	1810	1446	1923	1028	2226	1519	1651	2097	2042	1747	2082	2046	2273	288	1163	1651	1775	1344	1803	1105	2221	1519	1651	2097	2042	1747	2082	2046	2273	162	456	2450	2848	992	2991	747	2904	1519	1651	2097	2042	1747	2082	2046	2273
Myiophobus roraimae	104	26	917	18	75	119	727	14	262	551	169	13	396	165	214	17	101	21	1082	26	36	112	678	22	262	551	169	13	396	165	214	17	96	2	284	1	0	96	96	0	262	551	169	13	396	165	214	17
Myiopsitta monachus	232	354	1367	332	260	542	385	242	562	519	288	339	366	314	299	158	250	362	1223	353	275	567	386	302	562	519	288	339	366	314	299	158	184	275	2695	601	188	461	353	330	562	519	288	339	366	314	299	158
Myiornis auricularis	292	575	227	699	590	121	213	245	893	891	721	865	840	678	561	450	291	571	217	746	573	111	198	226	893	891	721	865	840	678	561	450	243	408	223	701	439	109	176	209	893	891	721	865	840	678	561	450
Myiornis ecaudatus	29	1355	1117	1288	1318	657	1210	1305	1374	1449	1435	1470	1462	1434	1409	1401	36	1304	1252	1372	1277	967	1274	1289	1374	1449	1435	1470	1462	1434	1409	1401	0	9	91	162	2	5	0	25	1374	1449	1435	1470	1462	1434	1409	1401
Myiozetetes cayanensis	132	1423	2430	655	1522	2442	1546	2203	1613	1586	1703	1655	1654	1694	1671	1748	149	1292	2431	1030	1386	2460	1639	2185	1613	1586	1703	1655	1654	1694	1671	1748	71	271	2521	319	527	2629	832	1915	1613	1586	1703	1655	1654	1694	1671	1748
Myiozetetes granadensis	100	748	115	1127	760	126	107	207	929	1019	788	1089	1122	755	686	436	96	673	112	1155	770	135	106	185	929	1019	788	1089	1122	755	686	436	96	0	98	177	0	99	96	3	929	1019	788	1089	1122	755	686	436
Myiozetetes luteiventris	6	1010	54	942	861	17	16	298	1136	1187	1061	1157	1226	1108	1034	910	14	993	74	1107	935	26	16	405	1136	1187	1061	1157	1226	1108	1034	910	0	0	0	1	0	11	1	1	1136	1187	1061	1157	1226	1108	1034	910
Myiozetetes similis	411	2640	1434	2494	2689	1367	1128	2395	2290	2653	2070	1526	2677	2103	2087	2327	468	2596	1443	2420	2649	1367	976	2341	2290	2653	2070	1526	2677	2103	2087	2327	260	2230	969	2489	2461	833	520	2594	2290	2653	2070	1526	2677	2103	2087	2327
Myrmeciza atrothorax	58	1375	1693	1334	1366	1281	1624	1504	1462	1498	1564	1505	1517	1543	1550	1512	45	1328	1648	1416	1318	1365	1592	1492	1462	1498	1564	1505	1517	1543	1550	1512	7	15	1325	200	12	140	1290	503	1462	1498	1564	1505	1517	1543	1550	1512
Myrmeciza ferruginea	16	493	1827	1282	677	516	481	735	641	938	406	903	914	490	424	254	5	480	1719	1287	832	544	543	726	641	938	406	903	914	490	424	254	0	0	1875	953	0	1	2	348	641	938	406	903	914	490	424	254
Myrmeciza fortis	95	620	2	1024	623	948	375	194	764	859	578	867	823	648	563	349	95	564	1	1009	582	949	262	121	764	859	578	867	823	648	563	349	95	0	0	194	0	387	3	0	764	859	578	867	823	648	563	349
Myrmeciza goeldii	95	0	0	2025	129	0	1	40	261	144	133	1259	236	174	128	74	95	0	0	1888	103	0	3	21	261	144	133	1259	236	174	128	74	95	0	0	1639	0	0	0	2	261	144	133	1259	236	174	128	74
Myrmeciza hemimelaena	12	619	1	614	789	0	1	1	989	1094	859	1398	1044	852	816	631	20	590	1	1096	821	0	3	2	989	1094	859	1398	1044	852	816	631	0	0	0	2	0	0	1	0	989	1094	859	1398	1044	852	816	631
Myrmeciza hyperythra	0	547	2	1088	665	19	1	16	541	801	537	820	898	632	467	326	0	463	2	1080	625	7	1	90	541	801	537	820	898	632	467	326	0	0	0	204	0	0	0	0	541	801	537	820	898	632	467	326
Myrmeciza longipes	26	1212	1292	1657	1135	325	309	220	1172	1384	625	1530	1331	585	456	140	13	1142	1413	1673	1167	197	204	182	1172	1384	625	1530	1331	585	456	140	0	2	298	573	0	1	7	59	1172	1384	625	1530	1331	585	456	140
Myrmeciza loricata	151	249	1	1323	313	2	3	1	474	498	253	1024	484	251	196	96	142	250	1	1301	355	1	3	3	474	498	253	1024	484	251	196	96	115	93	0	1940	189	0	0	0	474	498	253	1024	484	251	196	96
Myrmeciza melanoceps	95	487	95	658	491	125	95	0	303	757	341	540	614	341	310	175	95	457	95	582	461	114	96	0	303	757	341	540	614	341	310	175	95	0	95	148	0	98	95	0	303	757	341	540	614	341	310	175
Myrmeciza pelzelni	96	172	1539	307	130	2117	390	82	237	334	142	191	212	137	93	16	97	137	1535	230	134	2139	321	106	237	334	142	191	212	137	93	16	96	0	2203	13	0	2485	109	7	237	334	142	191	212	137	93	16
Myrmeciza ruficauda	110	177	97	1640	342	127	108	30	330	485	245	619	449	244	262	70	111	167	100	1258	288	124	109	19	330	485	245	619	449	244	262	70	105	76	96	2197	155	101	99	10	330	485	245	619	449	244	262	70
Myrmeciza squamosa	200	314	5	312	325	94	9	47	453	625	253	469	498	324	218	122	198	295	1	305	312	94	4	44	453	625	253	469	498	324	218	122	192	231	2	255	262	96	5	74	453	625	253	469	498	324	218	122
Myrmoborus leucophrys	28	1139	0	664	1166	1838	1736	657	1311	1352	1236	1427	1367	1285	1223	1150	34	1100	4	1166	1187	1847	1742	590	1311	1352	1236	1427	1367	1285	1223	1150	0	1	0	3	0	2105	2026	188	1311	1352	1236	1427	1367	1285	1223	1150
Myrmoborus lugubris	0	699	390	651	404	908	607	235	507	819	338	471	579	388	310	124	0	678	335	633	410	905	583	243	507	819	338	471	579	388	310	124	0	0	33	480	0	830	244	43	507	819	338	471	579	388	310	124
Myrmoborus myotherinus	34	1191	7	1072	1276	1894	1731	369	1343	1342	1292	1411	1412	1302	1227	1136	35	1171	5	1275	1243	1882	1734	373	1343	1342	1292	1411	1412	1302	1227	1136	0	1	0	36	1	2241	2078	7	1343	1342	1292	1411	1412	1302	1227	1136
Myrmochanes hemileucus	0	666	0	918	433	15	0	42	566	761	382	705	582	463	307	101	0	631	2	886	429	17	0	94	566	761	382	705	582	463	307	101	0	0	0	638	0	5	0	0	566	761	382	705	582	463	307	101
Myrmorchilus strigilatus	398	802	1069	1018	582	598	647	473	729	904	527	571	690	515	506	381	417	818	1062	1038	657	618	743	501	729	904	527	571	690	515	506	381	168	495	1803	1976	433	340	1342	782	729	904	527	571	690	515	506	381
Myrmornis torquata	33	652	1496	799	736	434	763	912	1162	1092	1023	1242	1133	1078	979	760	14	718	1534	1122	885	593	960	1038	1162	1092	1023	1242	1133	1078	979	760	0	0	623	161	0	0	2	51	1162	1092	1023	1242	1133	1078	979	760
Myrmotherula ambigua	0	194	1259	419	225	558	811	74	206	348	221	270	331	221	239	58	0	207	1315	345	218	364	727	83	206	348	221	270	331	221	239	58	0	0	2060	12	0	147	581	2	206	348	221	270	331	221	239	58
Myrmotherula assimilis	1	666	3	993	617	1136	1239	171	644	835	554	724	768	541	505	237	0	595	8	953	611	1156	1234	246	644	835	554	724	768	541	505	237	0	0	7	572	0	1599	1810	22	644	835	554	724	768	541	505	237
Myrmotherula axillaris	126	1419	1262	1607	1587	1512	1693	1552	1679	1556	1706	1633	1692	1718	1659	1712	110	1370	1385	1605	1507	1533	1673	1535	1679	1556	1706	1633	1692	1718	1659	1712	42	33	98	581	142	640	1398	561	1679	1556	1706	1633	1692	1718	1659	1712
Myrmotherula behni	101	10	9	12	266	128	122	13	180	28	79	16	553	172	295	23	101	12	8	19	213	118	124	27	180	28	79	16	553	172	295	23	96	0	1	1	0	96	96	4	180	28	79	16	553	172	295	23
Myrmotherula brachyura	39	1323	1449	1266	1322	1798	1371	1206	1407	1430	1383	1421	1477	1376	1413	1350	39	1277	1444	1336	1295	1767	1391	1219	1407	1430	1383	1421	1477	1376	1413	1350	0	5	441	155	1	1114	10	6	1407	1430	1383	1421	1477	1376	1413	1350
Myrmotherula cherriei	109	467	1399	353	311	467	1289	159	500	757	200	241	378	212	262	66	108	473	1413	291	253	346	1285	211	500	757	200	241	378	212	262	66	96	0	1556	1	0	2	1508	4	500	757	200	241	378	212	262	66
Myrmotherula gularis	232	452	10	476	384	130	47	61	709	776	416	670	624	389	307	228	221	441	1	477	400	121	45	57	709	776	416	670	624	389	307	228	193	313	6	388	298	115	27	47	709	776	416	670	624	389	307	228
Myrmotherula guttata	25	808	1859	1365	847	714	1207	1104	1035	1085	604	1085	1161	646	535	357	13	760	1806	1362	971	716	1259	1150	1035	1085	604	1085	1161	646	535	357	0	0	1722	440	0	1	144	309	1035	1085	604	1085	1161	646	535	357
Myrmotherula hauxwelli	27	1071	0	606	1131	1523	1525	272	1412	1311	1232	1389	1322	1208	1185	1078	32	1039	0	1096	1150	1595	1600	223	1412	1311	1232	1389	1322	1208	1185	1078	1	1	0	9	0	1826	1876	7	1412	1311	1232	1389	1322	1208	1185	1078
Myrmotherula ignota	95	217	131	208	235	630	100	119	346	413	303	213	318	307	302	153	95	176	151	208	228	523	99	138	346	413	303	213	318	307	302	153	95	0	95	12	0	233	95	34	346	413	303	213	318	307	302	153
Myrmotherula iheringi	3	306	0	1305	127	0	1124	56	778	793	561	1188	775	668	495	357	3	329	0	1364	81	0	1217	31	778	793	561	1188	775	668	495	357	0	0	0	441	0	0	1799	3	778	793	561	1188	775	668	495	357
Myrmotherula klagesi	6	340	586	1544	8	1498	1042	595	378	546	202	355	367	215	200	45	0	256	455	1538	1	1509	963	684	378	546	202	355	367	215	200	45	0	0	64	2045	0	1417	1099	168	378	546	202	355	367	215	200	45
Myrmotherula longipennis	21	1215	830	1368	1130	1167	891	1146	1312	1316	1241	1351	1363	1251	1244	1196	17	1185	887	1389	1156	1221	1052	1172	1312	1316	1241	1351	1363	1251	1244	1196	0	1	2	175	0	43	0	64	1312	1316	1241	1351	1363	1251	1244	1196
Myrmotherula menetriesii	25	1395	858	1408	1263	584	1077	1304	1375	1466	1406	1430	1419	1399	1413	1369	21	1351	974	1437	1245	726	1199	1313	1375	1466	1406	1430	1419	1399	1413	1369	0	13	1	113	0	13	3	53	1375	1466	1406	1430	1419	1399	1413	1369
Myrmotherula minor	152	302	98	602	423	101	103	14	541	636	266	817	560	298	255	48	142	301	100	640	404	100	100	16	541	636	266	817	560	298	255	48	138	169	96	708	266	95	100	139	541	636	266	817	560	298	255	48
Myrmotherula multostriata	43	1328	3	1047	1299	1813	1733	620	1457	1435	1294	1495	1437	1323	1248	1204	35	1286	0	1348	1268	1835	1737	704	1457	1435	1294	1495	1437	1323	1248	1204	1	6	0	9	12	2168	2038	28	1457	1435	1294	1495	1437	1323	1248	1204
Myrmotherula sclateri	11	778	0	1190	690	914	1432	81	1050	1113	831	1250	1011	853	810	620	15	784	0	1307	782	962	1488	82	1050	1113	831	1250	1011	853	810	620	0	0	0	94	0	680	1902	2	1050	1113	831	1250	1011	853	810	620
Myrmotherula surinamensis	126	527	1317	1379	887	2178	1102	363	1162	1017	567	1536	1170	876	454	167	112	456	1398	1506	1004	2125	1190	295	1162	1017	567	1536	1170	876	454	167	96	0	271	320	0	1201	1071	70	1162	1017	567	1536	1170	876	454	167
Myrmotherula unicolor	174	179	95	320	547	96	100	24	483	503	254	615	630	282	215	70	164	173	96	311	544	96	98	16	483	503	254	615	630	282	215	70	170	110	97	275	406	96	101	74	483	503	254	615	630	282	215	70
Myrmotherula urosticta	115	143	95	1605	296	98	96	0	371	456	215	659	495	236	224	62	114	138	96	1214	300	101	96	0	371	456	215	659	495	236	224	62	107	72	95	2167	144	96	95	0	371	456	215	659	495	236	224	62
Nemosia pileata	346	2202	978	2213	2045	870	2169	2060	2138	2236	2089	1942	2125	2092	2084	2307	410	2081	1032	2192	1950	974	2368	2203	2138	2236	2089	1942	2125	2092	2084	2307	194	1459	948	2476	1476	1200	2651	2740	2138	2236	2089	1942	2125	2092	2084	2307
Neochen jubata	69	1468	2151	1526	1578	2027	1753	1869	1527	1584	1670	1578	1698	1653	1664	1633	59	1410	2128	1548	1508	1966	1689	1842	1527	1584	1670	1578	1698	1653	1664	1633	16	41	2247	443	158	1665	1365	1176	1527	1584	1670	1578	1698	1653	1664	1633
Neoctantes niger	95	438	95	660	446	412	95	118	604	701	407	652	574	393	385	201	95	429	95	652	420	234	95	83	604	701	407	652	574	393	385	201	95	0	95	153	0	137	95	27	604	701	407	652	574	393	385	201
Neomorphus geoffroyi	75	982	1	492	1229	0	4	217	1333	1323	1156	1195	1393	1132	1061	778	84	886	0	906	1136	0	0	297	1333	1323	1156	1195	1393	1132	1061	778	32	6	0	271	58	0	0	57	1333	1323	1156	1195	1393	1132	1061	778
Neomorphus pucheranii	95	401	1	730	430	25	0	16	464	651	378	625	506	365	395	266	95	397	1	684	373	15	1	99	464	651	378	625	506	365	395	266	95	0	1	107	0	0	0	0	464	651	378	625	506	365	395	266
Neomorphus rufipennis	35	2144	1699	600	1289	2258	1894	106	873	2099	375	328	1481	485	323	53	14	2069	1694	480	1310	2247	1857	98	873	2099	375	328	1481	485	323	53	0	1005	1020	26	4	2488	1931	47	873	2099	375	328	1481	485	323	53
Neomorphus squamiger	2	168	238	876	53	249	192	37	499	668	458	978	594	574	441	185	1	176	351	1076	12	362	314	69	499	668	458	978	594	574	441	185	0	0	0	276	0	1	64	0	499	668	458	978	594	574	441	185
Neopelma aurifrons	148	330	91	1528	405	96	98	5	544	756	366	952	600	330	306	126	152	322	90	1275	413	96	97	1	544	756	366	952	600	330	306	126	117	161	89	2237	260	95	96	0	544	756	366	952	600	330	306	126
Neopelma chrysocephalum	118	457	1443	500	380	1081	1272	252	694	671	334	462	520	377	272	111	112	495	1464	506	326	1063	1304	280	694	671	334	462	520	377	272	111	96	0	976	0	0	174	1727	38	694	671	334	462	520	377	272	111
Neopelma chrysolophum	146	450	99	41	180	98	7	18	453	727	261	192	378	226	150	78	153	484	100	13	140	98	6	15	453	727	261	192	378	226	150	78	163	263	95	12	76	93	0	8	453	727	261	192	378	226	150	78
Neopelma pallescens	347	1022	2217	1932	1085	2276	1593	1297	1309	1292	1161	1322	1274	1153	1074	821	403	927	2090	1858	1003	2261	1419	1150	1309	1292	1161	1322	1274	1153	1074	821	205	383	2725	2741	907	2687	2307	1934	1309	1292	1161	1322	1274	1153	1074	821
Neopelma sulphureiventer	97	228	105	1744	508	103	100	98	548	815	422	1316	697	405	362	161	99	62	101	1620	376	107	101	44	548	815	422	1316	697	405	362	161	95	0	96	906	0	96	96	6	548	815	422	1316	697	405	362	161
Neopipo cinnamomea	108	664	531	1028	754	866	828	548	1004	890	866	918	1035	864	843	763	96	664	588	1023	742	873	886	677	1004	890	866	918	1035	864	843	763	95	0	13	198	0	26	1	168	1004	890	866	918	1035	864	843	763
Neothraupis fasciata	347	802	1482	1703	848	1701	881	925	988	1036	924	1073	1027	927	885	787	375	821	1383	1672	847	1547	880	897	988	1036	924	1073	1027	927	885	787	207	556	2320	2822	867	2565	1205	1446	988	1036	924	1073	1027	927	885	787
Netta erythrophthalma	428	1022	481	1030	1091	530	630	836	1035	1226	858	853	1182	830	781	774	471	1000	497	1144	1110	556	610	884	1035	1226	858	853	1182	830	781	774	221	702	344	2005	1255	586	747	1958	1035	1226	858	853	1182	830	781	774
Netta peposaca	116	81	126	95	79	106	117	90	297	186	190	98	245	198	192	85	113	90	109	92	96	98	116	89	297	186	190	98	245	198	192	85	104	81	100	67	71	106	108	62	297	186	190	98	245	198	192	85
Nonnula amaurocephala	0	0	672	983	0	0	657	78	44	49	26	143	117	56	69	18	0	0	778	1057	0	2	725	76	44	49	26	143	117	56	69	18	0	0	883	1568	0	0	463	0	44	49	26	143	117	56	69	18
Nonnula rubecula	345	2009	1916	1734	1745	1398	2310	1508	2094	2150	1568	1416	1980	1485	1465	1459	360	1870	1959	1663	1611	1355	2355	1532	2094	2150	1568	1416	1980	1485	1465	1459	202	794	2024	836	811	820	2583	838	2094	2150	1568	1416	1980	1485	1465	1459
Nonnula ruficapilla	15	651	0	342	873	517	1	107	1041	1077	1016	1185	1121	1092	956	847	23	674	0	716	909	873	8	113	1041	1077	1016	1185	1121	1092	956	847	0	0	0	3	0	640	1	8	1041	1077	1016	1185	1121	1092	956	847
Nonnula sclateri	0	193	0	1326	524	4	0	0	380	683	374	1115	832	371	326	224	0	121	0	1323	645	2	0	0	380	683	374	1115	832	371	326	224	0	0	0	362	0	0	0	0	380	683	374	1115	832	371	326	224
Notharchus hyperrhynchus	53	1147	1242	1440	1178	520	1356	938	1283	1340	1254	1449	1343	1267	1187	1045	41	1089	1159	1472	1166	535	1302	889	1283	1340	1254	1449	1343	1267	1187	1045	0	1	245	163	0	4	371	26	1283	1340	1254	1449	1343	1267	1187	1045
Notharchus macrorhynchos	18	300	604	796	407	827	111	165	847	909	285	1315	742	488	372	168	12	271	750	1157	518	1067	93	215	847	909	285	1315	742	488	372	168	0	0	169	0	0	326	1	73	847	909	285	1315	742	488	372	168
Notharchus ordii	6	514	1530	528	214	207	270	94	565	573	213	289	307	171	175	64	0	528	1447	410	171	193	234	145	565	573	213	289	307	171	175	64	0	0	1743	9	0	11	9	1	565	573	213	289	307	171	175	64
Notharchus swainsoni	262	442	199	475	439	219	185	310	854	768	487	712	700	491	464	349	259	452	196	496	453	216	181	292	854	768	487	712	700	491	464	349	216	280	165	424	309	178	140	253	854	768	487	712	700	491	464	349
Notharchus tectus	55	1327	1873	621	1433	1945	1680	1488	1523	1443	1395	1412	1566	1292	1309	1272	43	1316	1850	1121	1383	1915	1680	1553	1523	1443	1395	1412	1566	1292	1309	1272	0	9	1968	8	33	1241	967	116	1523	1443	1395	1412	1566	1292	1309	1272
Nothocrax urumutum	2	667	477	732	540	371	1284	312	646	811	702	709	718	661	618	473	0	648	530	793	478	362	1409	462	646	811	702	709	718	661	618	473	0	0	0	2	0	0	1745	41	646	811	702	709	718	661	618	473
Nothura boraquira	319	901	935	854	584	1131	596	471	697	935	506	514	810	525	511	409	365	899	918	1000	624	1091	623	527	697	935	506	514	810	525	511	409	148	671	2340	1783	328	2412	1473	1089	697	935	506	514	810	525	511	409
Nothura maculosa	359	668	653	718	819	559	506	742	1110	1099	930	948	1091	941	947	766	387	704	680	736	793	567	509	723	1110	1099	930	948	1091	941	947	766	253	508	533	744	563	457	413	648	1110	1099	930	948	1091	941	947	766
Nothura minor	218	601	1113	894	655	1032	530	655	705	992	729	985	852	722	713	600	220	626	1017	903	609	996	517	575	705	992	729	985	852	722	713	600	147	473	2173	1113	479	2118	496	1256	705	992	729	985	852	722	713	600
Numenius borealis	111	154	95	256	131	95	112	0	259	265	227	243	214	222	225	109	110	162	96	225	118	95	101	0	259	265	227	243	214	222	225	109	97	136	100	173	90	99	100	2	259	265	227	243	214	222	225	109
Numenius phaeopus	63	1262	136	828	1312	191	103	148	1206	1523	523	785	1543	605	459	254	80	939	142	795	1130	192	106	193	1206	1523	523	785	1543	605	459	254	26	109	128	1543	374	145	109	431	1206	1523	523	785	1543	605	459	254
Nyctibius aethereus	193	930	1088	1221	1140	515	1326	987	1571	1285	1463	1416	1409	1350	1314	1297	126	738	1163	1245	1059	411	1344	1055	1571	1285	1463	1416	1409	1350	1314	1297	97	8	621	365	67	34	1375	172	1571	1285	1463	1416	1409	1350	1314	1297
Nyctibius grandis	150	1226	770	1253	1362	558	1043	1756	1732	1467	1759	1558	1554	1710	1697	1768	140	1119	1103	1393	1286	906	1190	1797	1732	1467	1759	1558	1554	1710	1697	1768	64	15	22	217	79	28	15	708	1732	1467	1759	1558	1554	1710	1697	1768
Nyctibius griseus	512	2892	2968	2967	2943	2962	2961	3057	2492	2903	2966	2965	2922	2937	2965	3055	581	2908	2968	2966	2952	2962	2961	3057	2492	2903	2966	2965	2922	2937	2965	3055	339	2941	2967	2962	2947	2962	2961	3057	2492	2903	2966	2965	2922	2937	2965	3055
Nyctibius leucopterus	1	511	1737	1165	521	1214	1858	435	506	660	430	576	598	493	356	158	0	424	1693	1095	425	1270	1812	333	506	660	430	576	598	493	356	158	0	0	1167	607	0	240	1961	10	506	660	430	576	598	493	356	158
Nyctidromus albicollis	531	2818	2968	2920	2842	2968	2862	3057	2552	2820	2923	2905	2812	2918	2886	3012	595	2819	2968	2912	2819	2968	2862	3057	2552	2820	2923	2905	2812	2918	2886	3012	354	2880	2968	2938	2858	2968	2893	3057	2552	2820	2923	2905	2812	2918	2886	3012
Nyctiphrynus ocellatus	299	1066	56	554	1389	116	826	643	1608	1434	1354	1189	1634	1373	1282	1037	308	968	53	654	1264	160	872	750	1608	1434	1354	1189	1634	1373	1282	1037	170	256	51	493	858	57	1423	283	1608	1434	1354	1189	1634	1373	1282	1037
Nyctiprogne vielliardi	7	89	339	1198	91	155	302	54	60	202	67	226	178	163	160	26	7	106	359	1208	118	203	296	62	60	202	67	226	178	163	160	26	1	18	336	2626	38	151	354	65	60	202	67	226	178	163	160	26
Nystalus chacuru	373	903	2101	1455	1070	1923	1604	1296	1418	1361	1348	1468	1341	1321	1370	1299	400	880	1927	1449	995	1817	1483	1326	1418	1361	1348	1468	1341	1321	1370	1299	234	495	2690	1942	828	2647	2290	1868	1418	1361	1348	1468	1341	1321	1370	1299
Nystalus maculatus	383	1103	2439	1696	1003	2258	1637	1397	1241	1301	1103	1219	1158	1148	1148	971	432	1037	2595	1585	979	2350	1519	1434	1241	1301	1103	1219	1158	1148	1148	971	203	589	2835	2471	901	2837	2684	2408	1241	1301	1103	1219	1158	1148	1148	971
Nystalus striolatus	15	672	0	262	1011	0	1	20	1089	1109	956	1080	1234	929	866	592	23	690	0	597	1007	0	1	15	1089	1109	956	1080	1234	929	866	592	0	0	0	17	0	0	1	3	1089	1109	956	1080	1234	929	866	592
Ochthornis littoralis	22	909	1242	1173	889	972	1520	979	1152	1111	1021	1057	1237	1081	1057	901	15	901	1269	1212	951	990	1484	992	1152	1111	1021	1057	1237	1081	1057	901	0	0	246	158	0	93	1623	254	1152	1111	1021	1057	1237	1081	1057	901
Odontophorus capueira	292	619	164	719	538	125	210	263	920	927	643	875	755	605	584	486	287	613	131	760	527	96	200	246	920	927	643	875	755	605	584	486	236	418	128	726	383	104	172	209	920	927	643	875	755	605	584	486
Odontophorus gujanensis	62	1430	1644	1038	1347	1727	1453	1299	1533	1532	1495	1451	1489	1435	1469	1396	51	1385	1644	1276	1311	1699	1478	1373	1533	1532	1495	1451	1489	1435	1469	1396	3	19	1309	50	9	1860	258	227	1533	1532	1495	1451	1489	1435	1469	1396
Odontophorus stellatus	1	448	0	1436	532	250	1	36	862	947	653	1272	883	661	552	415	4	352	0	1446	625	182	1	20	862	947	653	1272	883	661	552	415	0	0	0	475	0	0	1	0	862	947	653	1272	883	661	552	415
Odontorchilus cinereus	19	341	0	248	613	12	0	2	807	880	748	1029	954	703	620	391	24	380	0	450	725	27	0	2	807	880	748	1029	954	703	620	391	4	0	1	30	0	0	0	0	807	880	748	1029	954	703	620	391
Onychorhynchus coronatus	114	1187	994	1245	1232	1128	860	1361	1505	1412	1489	1435	1435	1477	1427	1463	86	1106	1086	1304	1205	1151	890	1337	1505	1412	1489	1435	1435	1477	1427	1463	51	9	55	280	45	175	103	397	1505	1412	1489	1435	1435	1477	1427	1463
Onychorhynchus swainsoni	231	438	113	666	511	102	111	19	684	844	449	945	684	380	346	112	207	425	105	698	501	99	101	12	684	844	449	945	684	380	346	112	202	260	101	654	331	96	97	70	684	844	449	945	684	380	346	112
Opisthocomus hoazin	48	1525	1785	1370	1540	1905	1614	1587	1539	1590	1648	1568	1660	1598	1642	1610	43	1469	1785	1474	1472	1886	1641	1655	1539	1590	1648	1568	1660	1598	1642	1610	2	50	1796	138	69	2064	303	459	1539	1590	1648	1568	1660	1598	1642	1610
Orchesticus abeillei	110	317	2	379	211	1	12	10	304	679	199	612	507	228	181	87	83	320	1	386	195	0	1	5	304	679	199	612	507	228	181	87	63	156	0	265	114	0	0	0	304	679	199	612	507	228	181	87
Oreopholus ruficollis	95	0	94	6	125	106	151	0	101	42	100	10	197	100	133	11	95	0	94	10	151	96	156	0	101	42	100	10	197	100	133	11	95	0	94	3	139	93	136	0	101	42	100	10	197	100	133	11
Ornithion inerme	92	1391	1256	1719	1427	1017	1804	1430	1536	1487	1568	1564	1552	1572	1620	1566	88	1342	1379	1642	1362	1159	1784	1489	1536	1487	1568	1564	1552	1572	1620	1566	23	17	120	937	30	9	1647	263	1536	1487	1568	1564	1552	1572	1620	1566
Ortalis canicollis	177	234	1916	1206	362	864	851	271	518	290	284	564	308	246	325	93	178	220	2166	1030	310	844	736	343	518	290	284	564	308	246	325	93	124	93	2790	2360	309	689	1860	908	518	290	284	564	308	246	325	93
Ortalis motmot	28	490	1698	1485	777	1905	1574	957	1195	955	892	1246	1123	880	770	478	16	433	1631	1464	892	1820	1513	1045	1195	955	892	1246	1123	880	770	478	0	0	889	543	0	847	1792	33	1195	955	892	1246	1123	880	770	478
Ortalis superciliaris	16	670	303	311	623	0	2	135	887	900	420	529	876	351	326	185	10	713	269	412	653	2	3	163	887	900	420	529	876	351	326	185	0	4	296	285	17	2	0	260	887	900	420	529	876	351	326	185
Orthogonys chloricterus	190	312	96	311	371	99	106	13	558	721	314	659	590	353	295	75	173	308	97	321	369	95	103	7	558	721	314	659	590	353	295	75	186	188	96	249	271	95	95	47	558	721	314	659	590	353	295	75
Orthopsittaca manilata	193	1510	1151	1615	1654	828	1845	1938	1817	1622	1798	1916	1714	1770	1813	1838	182	1371	1522	1850	1567	1106	1836	2078	1817	1622	1798	1916	1714	1770	1813	1838	84	127	337	635	395	256	1222	1455	1817	1622	1798	1916	1714	1770	1813	1838
Oxyruncus cristatus	210	625	1375	580	815	1538	357	252	1374	1244	786	893	1080	787	607	518	186	525	1690	590	615	1732	419	259	1374	1244	786	893	1080	787	607	518	122	269	1972	579	504	2024	828	200	1374	1244	786	893	1080	787	607	518
Oxyura vittata	99	49	190	74	683	246	203	112	204	132	189	98	121	219	199	83	100	61	225	54	549	232	195	96	204	132	189	98	121	219	199	83	113	64	217	28	419	188	176	60	204	132	189	98	121	219	199	83
Pachyptila belcheri	156	148	96	223	435	94	97	30	377	573	179	393	531	163	165	47	160	158	96	218	428	94	95	26	377	573	179	393	531	163	165	47	170	120	101	207	322	94	102	126	377	573	179	393	531	163	165	47
Pachyramphus castaneus	348	1611	376	1668	1603	392	1915	1009	2035	1956	1682	1491	1884	1581	1503	1611	340	1438	397	1610	1494	448	2009	1049	2035	1956	1682	1491	1884	1581	1503	1611	212	420	288	874	793	303	2456	783	2035	1956	1682	1491	1884	1581	1503	1611
Pachyramphus marginatus	70	1185	574	1399	1267	441	819	1330	1446	1383	1447	1553	1442	1440	1479	1444	66	1114	779	1465	1239	706	878	1317	1446	1383	1447	1553	1442	1440	1479	1444	27	3	13	340	22	136	99	417	1446	1383	1447	1553	1442	1440	1479	1444
Pachyramphus minor	53	1466	1608	1392	1478	1267	1643	1508	1497	1559	1566	1531	1612	1538	1548	1544	44	1427	1607	1453	1413	1393	1644	1553	1497	1559	1566	1531	1612	1538	1548	1544	2	30	1386	194	43	15	1389	191	1497	1559	1566	1531	1612	1538	1548	1544
Pachyramphus polychopterus	509	2947	2962	3057	2960	2961	3057	3057	2498	2968	2968	2968	2955	2968	2968	3057	579	2959	2962	3057	2961	2961	3057	3057	2498	2968	2968	2968	2955	2968	2968	3057	338	2961	2962	3057	2961	2961	3057	3057	2498	2968	2968	2968	2955	2968	2968	3057
Pachyramphus rufus	20	948	1058	1075	800	1089	877	912	1113	1132	1084	1089	1176	1064	1017	918	12	962	1198	1221	915	1257	979	1030	1113	1132	1084	1089	1176	1064	1017	918	0	0	138	209	0	150	0	242	1113	1132	1084	1089	1176	1064	1017	918
Pachyramphus surinamus	9	550	1669	1466	877	1264	1074	536	736	887	508	855	1059	563	403	193	0	541	1577	1406	963	1203	1036	685	736	887	508	855	1059	563	403	193	0	0	1579	1370	0	62	840	203	736	887	508	855	1059	563	403	193
Pachyramphus validus	391	1289	1710	1737	1284	1784	934	1956	1559	1631	1800	1783	1577	1786	1754	1831	432	1179	1699	1720	1190	1789	1010	1904	1559	1631	1800	1783	1577	1786	1754	1831	254	564	2852	2620	999	2902	676	2931	1559	1631	1800	1783	1577	1786	1754	1831
Pachyramphus viridis	498	1021	1807	1499	1095	1825	1771	1703	1492	1472	1615	1513	1426	1510	1601	1548	566	971	1716	1484	1044	1695	1665	1649	1492	1472	1615	1513	1426	1510	1601	1548	331	541	2924	2748	843	2955	2891	2844	1492	1472	1615	1513	1426	1510	1601	1548
Panyptila cayennensis	106	1401	1343	1705	1411	1382	1874	1575	1587	1546	1736	1686	1585	1679	1710	1703	98	1339	1395	1690	1356	1409	1867	1600	1587	1546	1736	1686	1585	1679	1710	1703	32	24	123	741	95	106	1974	566	1587	1546	1736	1686	1585	1679	1710	1703
Parkerthraustes humeralis	1	199	0	592	430	0	0	0	646	780	644	1133	818	721	610	460	4	162	0	882	542	0	0	0	646	780	644	1133	818	721	610	460	0	0	0	29	0	0	0	0	646	780	644	1133	818	721	610	460
Paroaria baeri	1	34	1169	2725	169	993	966	892	176	188	104	307	248	143	170	44	18	40	1158	2719	184	926	1085	828	176	188	104	307	248	143	170	44	1	0	1981	2796	5	1739	2033	686	176	188	104	307	248	143	170	44
Paroaria capitata	177	195	1456	1150	288	770	699	320	515	310	284	577	300	247	288	88	176	170	1570	984	254	702	643	391	515	310	284	577	300	247	288	88	122	70	2694	2300	238	567	1480	1324	515	310	284	577	300	247	288	88
Paroaria coronata	160	270	328	255	387	294	291	155	410	476	239	242	477	230	233	119	171	277	355	275	393	318	291	230	410	476	239	242	477	230	233	119	162	210	630	358	275	240	967	204	410	476	239	242	477	230	233	119
Paroaria dominicana	361	911	617	950	902	1172	356	613	943	1101	541	620	953	531	518	444	396	894	575	1026	941	981	358	622	943	1101	541	620	953	531	518	444	183	543	1339	1940	1038	1931	190	1463	943	1101	541	620	953	531	518	444
Parula pitiayumi	456	1021	2090	1639	1057	1597	1092	1972	1612	1527	1627	1617	1403	1626	1630	1696	525	969	1977	1594	992	1599	1105	1862	1612	1527	1627	1617	1403	1626	1630	1696	311	520	3021	2739	742	2773	765	2954	1612	1527	1627	1617	1403	1626	1630	1696
Passer domesticus	449	1273	1455	1734	1502	1604	1219	1909	1648	1657	1790	1753	1744	1817	1777	1899	505	1169	1474	1670	1372	1618	1277	1816	1648	1657	1790	1753	1744	1817	1777	1899	294	546	2203	2865	1226	2916	893	3056	1648	1657	1790	1753	1744	1817	1777	1899
Patagioenas cayennensis	545	2836	2952	2792	2853	3049	2864	3057	2556	2844	2933	2785	2823	2980	2902	3024	605	2863	2953	2804	2828	3052	2872	3057	2556	2844	2933	2785	2823	2980	2902	3024	363	2899	2961	2891	2884	3020	2907	3057	2556	2844	2933	2785	2823	2980	2902	3024
Patagioenas fasciata	3	193	223	88	36	779	42	8	22	416	9	10	281	12	32	9	2	132	314	197	42	863	69	18	22	416	9	10	281	12	32	9	0	14	29	96	0	729	1	3	22	416	9	10	281	12	32	9
Patagioenas maculosa	97	25	191	40	306	174	70	88	169	125	145	51	520	2980	168	50	96	46	187	32	293	162	74	78	169	125	145	51	520	2980	168	50	100	46	176	6	246	122	32	41	169	125	145	51	520	2980	168	50
Patagioenas picazuro	541	805	2736	1323	1094	2221	1871	1508	1482	1292	1376	1408	1368	1365	1350	1350	627	832	2833	1344	1053	2119	1723	1476	1482	1292	1376	1408	1368	1365	1350	1350	359	519	2949	1863	881	2951	2889	2511	1482	1292	1376	1408	1368	1365	1350	1350
Patagioenas plumbea	246	1216	13	778	1188	23	32	952	1800	1561	1628	1606	1449	1545	1543	1608	227	998	9	1124	1061	16	26	1164	1800	1561	1628	1606	1449	1545	1543	1608	152	43	25	297	108	36	26	563	1800	1561	1628	1606	1449	1545	1543	1608
Patagioenas speciosa	195	1575	1194	1730	1503	1186	1753	1975	1817	1740	1843	1787	1705	1914	1973	2084	147	1437	1132	1704	1364	1153	1726	1921	1817	1740	1843	1787	1705	1914	1973	2084	106	90	48	683	167	38	1408	1342	1817	1740	1843	1787	1705	1914	1973	2084
Patagioenas subvinacea	33	1297	818	1293	1300	924	810	1243	1379	1400	1323	1393	1450	1393	1312	1311	28	1256	886	1353	1265	969	888	1253	1379	1400	1323	1393	1450	1393	1312	1311	0	3	1	180	0	1	0	36	1379	1400	1323	1393	1450	1393	1312	1311
Penelope jacquacu	23	1204	134	1366	1282	215	1123	668	1247	1341	1103	1428	1444	1177	1101	884	32	1168	47	1423	1258	125	1183	527	1247	1341	1103	1428	1444	1177	1101	884	0	1	4	180	0	1	244	15	1247	1341	1103	1428	1444	1177	1101	884
Penelope jacucaca	239	667	642	513	457	363	362	281	434	766	356	352	527	346	337	243	259	725	729	652	473	385	377	302	434	766	356	352	527	346	337	243	100	436	1887	1381	377	730	673	500	434	766	356	352	527	346	337	243
Penelope obscura	267	333	183	334	397	125	116	70	636	528	459	465	557	454	376	291	268	324	171	312	378	123	93	55	636	528	459	465	557	454	376	291	243	274	149	288	312	132	91	58	636	528	459	465	557	454	376	291
Penelope ochrogaster	130	729	1452	2870	446	752	1487	324	755	932	481	810	801	473	349	100	167	670	1409	2867	422	810	1493	458	755	932	481	810	801	473	349	100	57	133	2282	2872	73	1196	2359	989	755	932	481	810	801	473	349	100
Penelope pileata	33	1019	1147	1095	212	1698	1297	304	1038	1203	698	857	984	688	596	371	26	978	1022	1248	177	1618	1272	288	1038	1203	698	857	984	688	596	371	0	2	592	579	0	2188	1487	218	1038	1203	698	857	984	688	596	371
Penelope superciliaris	391	1406	2074	1933	1505	2462	1376	1968	1802	1707	1783	1777	1719	1829	1798	1919	436	1285	2085	1898	1388	2436	1424	1995	1802	1707	1783	1777	1719	1829	1798	1919	260	630	2929	2660	1178	2916	1170	2933	1802	1707	1783	1777	1719	1829	1798	1919
Percnostola lophotes	0	0	0	2034	0	2	2077	33	14	3	14	266	16	17	32	13	0	0	0	1865	0	0	1867	6	14	3	14	266	16	17	32	13	0	0	0	2353	0	0	2040	10	14	3	14	266	16	17	32	13
Percnostola rufifrons	11	799	1758	941	912	1343	621	533	911	1018	497	976	1158	548	482	268	1	818	1694	1042	975	1360	684	680	911	1018	497	976	1158	548	482	268	0	0	1618	110	0	85	4	214	911	1018	497	976	1158	548	482	268
Periporphyrus erythromelas	112	903	25	188	630	32	5	105	895	1220	697	659	1077	687	429	220	103	973	30	388	782	19	5	134	895	1220	697	659	1077	687	429	220	95	0	2	95	0	1	0	47	895	1220	697	659	1077	687	429	220
Perissocephalus tricolor	25	609	1863	1404	870	944	1330	1064	1020	977	650	1008	1170	648	599	353	12	505	1814	1364	977	1109	1356	1085	1020	977	650	1008	1170	648	599	353	0	0	1733	510	0	4	423	262	1020	977	650	1008	1170	648	599	353
Petrochelidon pyrrhonota	322	1224	2463	1598	1509	2618	2376	2301	1897	1584	1854	1854	1768	1968	1835	1968	270	998	2471	1557	1357	2609	2294	2193	1897	1584	1854	1854	1768	1968	1835	1968	214	80	2303	805	422	2784	2507	1702	1897	1584	1854	1854	1768	1968	1835	1968
Phaeomyias murina	431	2496	2747	2536	2310	2777	2639	2853	2294	2515	2425	2391	2350	2432	2456	2602	481	2465	2788	2560	2235	2791	2615	2875	2294	2515	2425	2391	2350	2432	2456	2602	243	1982	2770	2630	1729	2822	2728	2881	2294	2515	2425	2391	2350	2432	2456	2602
Phaeothlypis fulvicauda	95	595	1	954	633	0	1	0	807	938	607	1057	958	660	516	375	95	569	0	1015	676	0	1	0	807	938	607	1057	958	660	516	375	95	0	0	126	0	0	1	0	807	938	607	1057	958	660	516	375
Phaeothlypis rivularis	254	1009	2025	390	1239	1480	1813	1345	1724	1417	1458	1543	1458	1261	1310	1161	222	801	2015	733	1077	1577	1788	1345	1724	1417	1458	1543	1458	1261	1310	1161	133	38	2147	210	214	258	1139	587	1724	1417	1458	1543	1458	1261	1310	1161
Phaethon aethereus	98	528	138	29	62	122	163	32	189	1061	173	44	86	165	198	38	100	777	150	34	72	127	172	37	189	1061	173	44	86	165	198	38	97	0	91	0	1	90	101	0	189	1061	173	44	86	165	198	38
Phaethon lepturus	95	1913	89	0	35	89	197	9	98	2503	97	6	302	97	147	8	95	1823	89	3	31	89	202	17	98	2503	97	6	302	97	147	8	95	380	89	0	0	89	161	0	98	2503	97	6	302	97	147	8
Phaethornis augusti	3	0	767	20	168	656	134	16	36	4	154	6	357	138	144	9	2	0	799	20	113	678	134	11	36	4	154	6	357	138	144	9	0	0	678	91	0	657	162	79	36	4	154	6	357	138	144	9
Phaethornis bourcieri	23	846	1871	1032	843	1319	1414	1013	1131	1059	725	874	1196	704	707	470	12	825	1815	1054	897	1442	1391	1052	1131	1059	725	874	1196	704	707	470	0	0	1751	108	0	272	1806	233	1131	1059	725	874	1196	704	707	470
Phaethornis eurynome	268	444	197	600	464	115	137	170	843	711	554	768	699	523	489	349	263	421	190	623	445	114	131	152	843	711	554	768	699	523	489	349	234	306	206	580	353	113	133	163	843	711	554	768	699	523	489	349
Phaethornis griseogularis	102	169	1027	224	335	314	532	9	243	512	160	30	232	261	230	13	104	55	1095	145	247	293	446	15	243	512	160	30	232	261	230	13	96	0	510	1	0	96	96	0	243	512	160	30	232	261	230	13
Phaethornis hispidus	18	1156	115	1132	1420	131	111	144	1050	1328	1061	1133	1565	1086	919	640	18	1096	119	1158	1354	127	114	150	1050	1328	1061	1133	1565	1086	919	640	6	3	105	229	26	111	97	12	1050	1328	1061	1133	1565	1086	919	640
Phaethornis idaliae	137	307	93	1069	475	95	101	1	397	597	306	904	578	247	272	75	131	308	92	1081	460	94	99	4	397	597	306	904	578	247	272	75	108	158	89	1995	341	93	95	0	397	597	306	904	578	247	272	75
Phaethornis malaris	23	747	9	1054	737	1603	1267	165	1080	972	914	903	990	895	883	708	25	698	9	1047	724	1654	1302	232	1080	972	914	903	990	895	883	708	6	0	4	317	0	1964	1725	14	1080	972	914	903	990	895	883	708
Phaethornis nattereri	98	824	1556	849	1025	1590	1124	692	873	1046	742	1184	1125	823	728	529	109	752	1501	983	952	1550	1157	734	873	1046	742	1184	1125	823	728	529	36	53	2195	1453	552	2291	2114	1429	873	1046	742	1184	1125	823	728	529
Phaethornis philippii	1	452	0	1155	531	184	0	28	910	852	818	1156	878	853	719	485	2	459	0	1257	651	172	0	51	910	852	818	1156	878	853	719	485	0	0	0	104	0	0	0	0	910	852	818	1156	878	853	719	485
Phaethornis pretrei	516	1017	1811	1333	1095	898	831	1328	1151	1284	1121	1183	1262	1126	1125	1052	547	1016	1617	1354	1085	934	874	1306	1151	1284	1121	1183	1262	1126	1125	1052	295	722	2913	2334	1133	613	546	2382	1151	1284	1121	1183	1262	1126	1125	1052
Phaethornis ruber	462	2194	1415	2540	2298	2325	2272	2602	2421	2255	2562	2450	2329	2554	2485	2563	500	2111	1498	2550	2216	2432	2339	2616	2421	2255	2562	2450	2329	2554	2485	2563	260	1381	672	2321	1640	1958	876	2293	2421	2255	2562	2450	2329	2554	2485	2563
Phaethornis rupurumii	165	825	1533	1478	846	1948	1740	483	1090	1082	470	770	1159	449	423	128	123	665	1500	1326	931	1919	1641	516	1090	1082	470	770	1159	449	423	128	96	0	669	784	0	831	1832	107	1090	1082	470	770	1159	449	423	128
Phaethornis squalidus	204	448	97	185	466	106	100	24	741	781	339	450	704	430	330	124	198	469	97	187	465	103	98	19	741	781	339	450	704	430	330	124	188	252	95	127	304	95	96	66	741	781	339	450	704	430	330	124
Phaethornis subochraceus	0	61	487	2594	32	270	1632	184	48	99	52	141	87	90	89	27	0	41	497	2654	18	240	1580	290	48	99	52	141	87	90	89	27	1	14	2091	2788	12	261	2615	844	48	99	52	141	87	90	89	27
Phaethornis superciliosus	135	645	1731	1263	736	1546	1223	1109	1284	1061	944	1294	1144	837	896	638	116	669	1677	1366	869	1546	1338	1232	1284	1061	944	1294	1144	837	896	638	96	0	953	373	0	124	433	142	1284	1061	944	1294	1144	837	896	638
Phalacrocorax brasilianus	517	2948	3052	2958	2960	3057	3057	3057	2502	2968	2967	2949	2957	2968	2968	3056	583	2959	3044	2957	2961	3057	3057	3057	2502	2968	2967	2949	2957	2968	2968	3056	345	2961	2938	2962	2961	3057	3057	3057	2502	2968	2967	2949	2957	2968	2968	3056
Pharomachrus pavoninus	22	886	984	1249	790	1135	1254	880	1132	1083	1007	1076	1132	1038	1016	848	14	875	1038	1263	825	1121	1301	880	1132	1083	1007	1076	1132	1038	1016	848	0	0	4	240	0	233	890	177	1132	1083	1007	1076	1132	1038	1016	848
Phibalura flavirostris	281	577	108	551	618	80	141	120	882	896	586	740	851	531	559	426	280	563	114	580	602	77	133	114	882	896	586	740	851	531	559	426	232	381	69	535	447	46	125	97	882	896	586	740	851	531	559	426
Phlegopsis erythroptera	95	635	5	820	558	775	4	275	808	826	609	725	746	617	587	450	95	591	4	826	497	731	4	250	808	826	609	725	746	617	587	450	95	0	0	115	0	312	1	0	808	826	609	725	746	617	587	450
Phlegopsis nigromaculata	21	1045	0	666	1085	0	165	289	1320	1277	1094	1322	1285	1144	1135	1003	29	1039	0	1093	1127	0	198	391	1320	1277	1094	1322	1285	1144	1135	1003	0	0	0	72	0	0	1	6	1320	1277	1094	1322	1285	1144	1135	1003
Phoenicircus carnifex	23	683	1575	812	605	139	697	726	991	1031	658	1128	973	666	713	375	13	747	1530	1090	761	68	916	963	991	1031	658	1128	973	666	713	375	0	0	657	209	0	0	18	268	991	1031	658	1128	973	666	713	375
Phoenicircus nigricollis	2	648	54	872	616	1636	1402	274	864	883	842	895	911	919	840	679	0	667	11	944	574	1687	1454	351	864	883	842	895	911	919	840	679	0	0	0	38	0	2057	1911	0	864	883	842	895	911	919	840	679
Phoenicopterus chilensis	96	69	89	155	122	89	95	15	152	217	121	164	286	122	129	25	96	74	89	159	140	89	95	15	152	217	121	164	286	122	129	25	96	72	89	149	133	89	110	8	152	217	121	164	286	122	129	25
Phyllomyias burmeisteri	240	377	219	406	368	205	101	107	559	654	480	562	563	484	365	260	239	359	199	388	346	197	80	74	559	654	480	562	563	484	365	260	236	279	218	356	296	190	98	98	559	654	480	562	563	484	365	260
Phyllomyias fasciatus	594	839	985	1530	957	1177	1083	1336	1408	1292	1335	1411	1235	1330	1355	1295	647	869	1048	1519	932	1216	1067	1338	1408	1292	1335	1411	1235	1330	1355	1295	361	528	1420	2460	769	2266	1521	2789	1408	1292	1335	1411	1235	1330	1355	1295
Phyllomyias griseiceps	102	1630	839	95	13	104	222	69	173	1961	150	20	39	103	216	6	102	1491	660	75	5	100	204	55	173	1961	150	20	39	103	216	6	96	621	735	203	0	96	132	236	173	1961	150	20	39	103	216	6
Phyllomyias griseocapilla	198	313	96	212	338	97	106	21	685	823	334	534	556	317	306	93	190	307	96	229	329	96	103	11	685	823	334	534	556	317	306	93	190	156	96	155	213	95	95	74	685	823	334	534	556	317	306	93
Phyllomyias reiseri	291	507	1198	0	580	1471	753	468	575	744	472	1173	698	463	370	267	305	531	1075	0	563	1311	734	416	575	744	472	1173	698	463	370	267	214	258	1617	0	392	1750	871	604	575	744	472	1173	698	463	370	267
Phyllomyias virescens	284	379	106	419	480	134	231	241	711	653	457	576	680	486	460	377	277	360	98	420	437	96	216	212	711	653	457	576	680	486	460	377	252	305	120	334	377	131	182	196	711	653	457	576	680	486	460	377
Phylloscartes ceciliae	0	385	0	853	22	0	2018	13	23	689	22	407	58	18	1063	9	0	320	0	853	17	0	1589	13	23	689	22	407	58	18	1063	9	0	136	0	1932	11	0	2572	11	23	689	22	407	58	18	1063	9
Phylloscartes chapmani	99	49	241	15	120	126	140	8	117	250	133	11	130	140	148	8	98	37	248	24	49	115	138	17	117	250	133	11	130	140	148	8	96	11	96	1	0	96	96	0	117	250	133	11	130	140	148	8
Phylloscartes difficilis	169	305	95	280	322	95	101	10	436	700	337	516	543	300	308	90	171	285	95	264	328	95	98	6	436	700	337	516	543	300	308	90	176	217	95	224	253	95	97	31	436	700	337	516	543	300	308	90
Phylloscartes eximius	251	500	184	401	484	147	169	194	495	744	483	645	716	463	464	375	243	495	179	418	482	136	158	194	495	744	483	645	716	463	464	375	224	328	140	347	333	101	143	123	495	744	483	645	716	463	464	375
Phylloscartes kronei	104	151	89	184	236	93	100	32	180	482	125	295	423	7	182	20	100	146	89	173	260	93	98	25	180	482	125	295	423	7	182	20	101	114	89	160	188	93	104	46	180	482	125	295	423	7	182	20
Phylloscartes nigrifrons	104	68	745	21	61	172	183	6	262	510	159	18	322	162	148	13	101	53	949	29	28	143	226	9	262	510	159	18	322	162	148	13	96	10	231	1	0	96	96	0	262	510	159	18	322	162	148	13
Phylloscartes oustaleti	199	261	97	322	278	97	100	11	559	677	278	752	490	266	279	57	184	250	97	349	269	95	100	6	559	677	278	752	490	266	279	57	195	138	98	227	181	98	95	1	559	677	278	752	490	266	279	57
Phylloscartes paulista	200	310	172	457	357	191	201	147	510	558	430	627	574	405	387	199	194	299	182	453	366	211	199	124	510	558	430	627	574	405	387	199	177	231	196	369	287	185	196	122	510	558	430	627	574	405	387	199
Phylloscartes roquettei	48	115	239	1166	123	128	259	87	194	329	178	270	278	248	179	85	57	157	280	1211	168	168	301	108	194	329	178	270	278	248	179	85	5	64	406	2652	78	121	405	163	194	329	178	270	278	248	179	85
Phylloscartes sylviolus	234	411	195	399	426	173	170	142	693	690	467	600	671	407	406	163	224	391	191	396	422	176	161	108	693	690	467	600	671	407	406	163	207	282	192	345	329	149	151	199	693	690	467	600	671	407	406	163
Phylloscartes ventralis	296	531	345	475	500	230	361	328	759	846	564	604	732	564	563	442	294	499	324	466	475	214	342	299	759	846	564	604	732	564	563	442	245	396	272	375	402	205	278	250	759	846	564	604	732	564	563	442
Phylloscartes virescens	95	126	1	306	542	114	0	12	676	663	230	1149	848	312	253	61	95	49	1	504	697	103	0	26	676	663	230	1149	848	312	253	61	95	0	1	114	0	96	0	3	676	663	230	1149	848	312	253	61
Piaya cayana	568	2853	2968	2943	2885	2968	2927	3057	2592	2864	2955	2939	2848	2955	2920	3044	634	2882	2968	2945	2861	2968	2932	3057	2592	2864	2955	2939	2848	2955	2920	3044	385	2913	2968	2957	2905	2968	2949	3056	2592	2864	2955	2939	2848	2955	2920	3044
Piaya melanogaster	28	1099	1271	1161	1116	793	1631	1047	1203	1245	1143	1123	1331	1139	1083	998	24	1058	1284	1201	1129	733	1593	997	1203	1245	1143	1123	1331	1139	1083	998	0	0	130	135	0	10	1728	21	1203	1245	1143	1123	1331	1139	1083	998
Piculus aurulentus	163	311	213	373	365	188	133	205	392	505	445	495	506	433	377	272	166	300	215	363	324	180	123	177	392	505	445	495	506	433	377	272	140	258	197	281	296	168	115	167	392	505	445	495	506	433	377	272
Piculus chrysochloros	155	1532	2316	2151	1603	2279	2089	2471	1843	1620	1872	1901	1711	1909	1941	1998	157	1403	2345	2129	1512	2282	2106	2513	1843	1620	1872	1901	1711	1909	1941	1998	61	80	2445	2021	238	2234	1733	2446	1843	1620	1872	1901	1711	1909	1941	1998
Piculus flavigula	155	1320	1420	1338	1386	551	1660	1479	1777	1497	1656	1594	1562	1612	1673	1693	149	1259	1471	1441	1339	718	1656	1535	1777	1497	1656	1594	1562	1612	1673	1693	65	17	659	234	83	4	1334	367	1777	1497	1656	1594	1562	1612	1673	1693
Piculus leucolaemus	82	567	1368	1556	913	1443	1726	98	920	911	441	696	1052	459	287	120	39	390	1206	1458	874	1285	1652	141	920	911	441	696	1052	459	287	120	0	0	872	1632	0	687	2143	11	920	911	441	696	1052	459	287	120
Picumnus albosquamatus	213	733	1840	1556	779	1752	1459	798	917	1115	766	1171	968	772	772	571	182	722	1779	1582	711	1580	1324	763	917	1115	766	1171	968	772	772	571	116	391	2393	2816	653	2031	2149	1062	917	1115	766	1171	968	772	772	571
Picumnus aurifrons	33	852	1	533	1109	1669	1477	113	1252	1210	1012	1294	1298	1127	1016	883	34	845	0	1003	1112	1715	1526	85	1252	1210	1012	1294	1298	1127	1016	883	4	0	2	2	1	2092	1929	34	1252	1210	1012	1294	1298	1127	1016	883
Picumnus castelnau	95	0	95	506	6	1908	216	38	98	86	120	256	54	95	238	5	95	0	95	372	34	1981	231	62	98	86	120	256	54	95	238	5	95	0	95	108	0	2383	96	3	98	86	120	256	54	95	238	5
Picumnus cirratus	87	1863	763	443	1170	2188	343	523	1256	1935	586	662	1401	457	361	156	80	1765	876	597	1063	2189	318	541	1256	1935	586	662	1401	457	361	156	34	521	555	899	388	2618	266	506	1256	1935	586	662	1401	457	361	156
Picumnus exilis	71	1475	1458	1699	1362	1825	1661	543	1196	1620	952	1145	1493	979	748	276	70	1367	1413	1621	1301	1765	1588	522	1196	1620	952	1145	1493	979	748	276	13	68	1427	1657	43	1866	1688	43	1196	1620	952	1145	1493	979	748	276
Picumnus fulvescens	39	328	111	858	291	134	7	76	316	707	343	758	466	275	224	46	37	365	99	959	318	126	4	37	316	707	343	758	466	275	224	46	19	132	93	1604	191	107	0	129	316	707	343	758	466	275	224	46
Picumnus fuscus	96	0	95	401	388	95	95	4	168	135	135	670	395	122	161	17	96	0	95	401	302	95	95	1	168	135	135	670	395	122	161	17	95	0	95	705	38	95	95	0	168	135	135	670	395	122	161	17
Picumnus limae	1	18	26	55	11	9	130	43	17	90	25	61	44	118	74	13	0	15	18	61	5	3	107	23	17	90	25	61	44	118	74	13	0	0	80	127	0	0	221	109	17	90	25	61	44	118	74	13
Picumnus nebulosus	139	296	209	209	150	158	274	90	296	365	296	206	217	300	297	183	131	283	204	195	125	147	269	68	296	365	296	206	217	300	297	183	134	241	180	176	120	144	250	53	296	365	296	206	217	300	297	183
Picumnus pumilus	95	198	1141	331	317	93	800	127	411	373	207	247	388	226	230	61	95	189	1202	292	300	104	711	110	411	373	207	247	388	226	230	61	95	0	1778	8	0	48	572	5	411	373	207	247	388	226	230	61
Picumnus pygmaeus	359	836	1225	1688	929	1021	418	385	904	905	568	555	951	598	500	326	400	812	973	1279	930	852	436	422	904	905	568	555	951	598	500	326	197	376	1882	2122	914	1493	545	889	904	905	568	555	951	598	500	326
Picumnus rufiventris	95	113	102	1623	519	104	99	18	559	578	404	1128	734	370	352	141	95	13	102	1475	431	108	100	9	559	578	404	1128	734	370	352	141	95	0	97	826	0	100	95	0	559	578	404	1128	734	370	352	141
Picumnus spilogaster	29	1233	767	453	628	39	1093	285	1016	1380	581	783	1138	645	478	52	9	1231	886	731	808	20	1272	214	1016	1380	581	783	1138	645	478	52	0	2	271	174	0	1	519	72	1016	1380	581	783	1138	645	478	52
Picumnus temminckii	304	500	204	436	494	251	83	193	905	823	610	628	737	613	435	328	306	485	193	426	468	243	64	168	905	823	610	628	737	613	435	328	259	349	204	374	362	208	87	227	905	823	610	628	737	613	435	328
Picumnus varzeae	0	0	199	1157	0	631	537	832	59	165	51	282	115	138	90	24	0	0	143	1152	0	494	484	1042	59	165	51	282	115	138	90	24	0	0	26	1750	0	783	650	222	59	165	51	282	115	138	90	24
Pionites leucogaster	25	1046	0	556	1118	1593	1694	711	1290	1308	1176	1344	1332	1217	1120	1050	31	995	0	1036	1146	1632	1721	714	1290	1308	1176	1344	1332	1217	1120	1050	0	1	0	64	3	936	2027	143	1290	1308	1176	1344	1332	1217	1120	1050
Pionites melanocephalus	16	1091	1862	1025	858	1313	1472	1074	997	1237	676	905	1216	679	646	449	4	1064	1808	1050	916	1428	1437	1129	997	1237	676	905	1216	679	646	449	0	0	1738	92	0	245	1944	280	997	1237	676	905	1216	679	646	449
Pionopsitta pileata	274	331	128	487	413	126	214	164	660	573	510	626	608	444	484	282	256	334	129	482	413	123	198	149	660	573	510	626	608	444	484	282	252	283	150	435	343	149	209	160	660	573	510	626	608	444	484	282
Pionus fuscus	30	715	1665	830	798	380	819	990	1156	1085	921	978	1140	996	763	470	15	762	1638	1116	950	286	999	1087	1156	1085	921	978	1140	996	763	470	0	0	748	329	0	14	37	194	1156	1085	921	978	1140	996	763	470
Pionus maximiliani	478	809	1239	1494	1012	1071	906	1411	1264	1260	1321	1379	1282	1301	1317	1276	532	834	1255	1455	995	1078	911	1377	1264	1260	1321	1379	1282	1301	1317	1276	274	505	1501	2541	821	943	623	2590	1264	1260	1321	1379	1282	1301	1317	1276
Pionus menstruus	136	1667	1191	1775	1730	1576	1728	1814	1695	1723	1757	1711	1802	1787	1721	1795	121	1569	1353	1716	1649	1595	1696	1760	1695	1723	1757	1711	1802	1787	1721	1795	47	97	108	1068	315	402	1112	1193	1695	1723	1757	1711	1802	1787	1721	1795
Pipra aureola	1	295	93	310	278	8	131	161	570	693	446	598	688	421	395	203	0	497	214	549	454	10	233	253	570	693	446	598	688	421	395	203	0	0	32	95	0	0	1	14	570	693	446	598	688	421	395	203
Pipra chloromeros	95	0	2	1874	43	2	12	11	164	27	45	1063	94	69	52	24	95	0	2	1618	18	1	11	0	164	27	45	1063	94	69	52	24	95	0	1	1210	0	0	7	0	164	27	45	1063	94	69	52	24
Pipra erythrocephala	23	848	1856	1049	843	1315	1325	1033	1131	1071	710	909	1204	709	658	470	12	828	1793	1081	898	1432	1357	1072	1131	1071	710	909	1204	709	658	470	0	0	1693	110	0	262	1393	267	1131	1071	710	909	1204	709	658	470
Pipra fasciicauda	225	925	697	473	1178	769	2013	1215	1512	1259	1425	1297	1365	1423	1414	1323	188	821	653	743	1012	740	2016	1358	1512	1259	1425	1297	1365	1423	1414	1323	143	90	579	392	537	616	2432	1190	1512	1259	1425	1297	1365	1423	1414	1323
Pipra filicauda	3	669	465	880	446	601	1074	500	726	874	598	716	612	607	585	450	0	624	315	845	354	491	1122	353	726	874	598	716	612	607	585	450	0	0	3	107	0	17	1182	10	726	874	598	716	612	607	585	450
Pipra rubrocapilla	43	1209	0	882	1215	1832	1755	632	1376	1415	1260	1428	1384	1292	1276	1173	56	1118	0	1233	1147	1841	1756	803	1376	1415	1260	1428	1384	1292	1276	1173	11	4	0	161	22	2174	2085	123	1376	1415	1260	1428	1384	1292	1276	1173
Pipraeidea melanonota	263	537	226	591	623	238	283	327	1012	801	642	759	837	625	611	485	239	521	197	636	599	221	282	306	1012	801	642	759	837	625	611	485	191	366	188	619	463	193	209	490	1012	801	642	759	837	625	611	485
Piprites chloris	148	1230	1440	1371	1216	1113	971	1506	1558	1424	1594	1566	1415	1552	1510	1527	85	1155	1455	1407	1195	1180	1053	1445	1558	1424	1594	1566	1415	1552	1510	1527	77	11	206	417	62	114	74	493	1558	1424	1594	1566	1415	1552	1510	1527
Piprites pileata	80	188	64	130	133	69	66	78	237	279	189	205	248	232	201	128	70	163	48	104	120	56	46	70	237	279	189	205	248	232	201	128	45	143	58	92	116	54	55	65	237	279	189	205	248	232	201	128
Piranga flava	374	922	2606	1133	1168	2855	1989	1563	1406	1475	1421	1490	1508	1503	1450	1427	383	858	2694	1169	1059	2935	2014	1583	1406	1475	1421	1490	1508	1503	1450	1427	239	421	2937	1262	759	2986	2714	2212	1406	1475	1421	1490	1508	1503	1450	1427
Piranga olivacea	95	41	525	1007	290	198	484	80	321	368	234	534	330	213	235	34	95	1	250	804	112	101	183	13	321	368	234	534	330	213	235	34	95	0	106	379	0	96	107	11	321	368	234	534	330	213	235	34
Piranga rubra	8	1301	1583	521	953	2518	2094	223	743	1540	465	264	1345	535	392	136	2	1248	1576	370	1030	2505	2072	119	743	1540	465	264	1345	535	392	136	0	12	849	24	0	2711	2362	38	743	1540	465	264	1345	535	392	136
Pitangus sulphuratus	513	2947	2963	3057	2960	3057	3057	3057	2498	2968	2968	2968	2955	2968	2968	3057	580	2959	2963	3057	2961	3057	3057	3057	2498	2968	2968	2968	2955	2968	2968	3057	341	2961	2963	3057	2961	3057	3057	3057	2498	2968	2968	2968	2955	2968	2968	3057
Pithys albifrons	24	858	1861	1029	879	1313	1298	1034	1131	1074	698	897	1239	693	633	470	12	835	1797	1060	958	1422	1333	1081	1131	1074	698	897	1239	693	633	470	0	0	1723	99	0	245	1359	260	1131	1074	698	897	1239	693	633	470
Platyrinchus coronatus	24	1092	1042	1353	1032	1129	1039	1042	1206	1242	1114	1258	1306	1119	1148	1081	18	1060	1089	1348	1072	1187	1131	1050	1206	1242	1114	1258	1306	1119	1148	1081	0	0	19	285	0	14	11	10	1206	1242	1114	1258	1306	1119	1148	1081
Platyrinchus leucoryphus	204	313	150	373	387	127	180	96	478	602	410	506	597	425	400	196	200	297	139	364	381	114	165	64	478	602	410	506	597	425	400	196	190	241	174	308	320	122	160	76	478	602	410	506	597	425	400	196
Platyrinchus mystaceus	561	1054	2654	1763	1110	2142	2084	1747	1542	1498	1503	1478	1407	1474	1571	1513	621	1028	2704	1664	1060	1960	1847	1655	1542	1498	1503	1478	1407	1474	1571	1513	338	593	2946	2641	914	2946	3004	2947	1542	1498	1503	1478	1407	1474	1571	1513
Platyrinchus platyrhynchos	27	1273	912	1306	1272	803	833	1215	1361	1378	1332	1397	1442	1355	1321	1294	20	1241	981	1365	1267	786	948	1240	1361	1378	1332	1397	1442	1355	1321	1294	0	2	0	130	0	6	0	35	1361	1378	1332	1397	1442	1355	1321	1294
Platyrinchus saturatus	37	866	1620	1132	889	474	971	1136	1314	1122	789	1250	1226	986	784	532	16	905	1609	1302	1015	419	1130	1239	1314	1122	789	1250	1226	986	784	532	0	0	704	117	0	24	13	281	1314	1122	789	1250	1226	986	784	532
Pluvialis dominica	286	1359	2661	1739	1273	2478	2358	2441	1914	1709	2311	2297	1508	2374	2352	2499	239	1196	2637	1833	1084	2435	2283	2409	1914	1709	2311	2297	1508	2374	2352	2499	180	149	2593	903	234	2031	1860	1714	1914	1709	2311	2297	1508	2374	2352	2499
Pluvialis squatarola	156	52	119	350	494	106	113	168	1565	570	440	619	685	395	455	230	166	44	124	343	234	113	111	189	1565	570	440	619	685	395	455	230	136	17	113	279	73	113	129	540	1565	570	440	619	685	395	455	230
Podilymbus podiceps	284	871	1583	1742	1369	1277	1204	1812	1355	1353	1694	1670	1664	1704	1768	1818	296	796	1588	1688	1246	1334	1215	1775	1355	1353	1694	1670	1664	1704	1768	1818	162	330	2336	2984	977	1047	894	3032	1355	1353	1694	1670	1664	1704	1768	1818
Poecilotriccus capitalis	95	0	1	225	52	96	0	0	310	350	179	460	348	414	195	23	95	0	1	276	91	95	0	0	310	350	179	460	348	414	195	23	95	0	1	121	0	95	0	0	310	350	179	460	348	414	195	23
Poecilotriccus fumifrons	67	958	1785	1085	1049	2114	1386	1101	1309	1222	1037	1223	1263	1035	893	716	62	918	1844	1349	1046	2080	1493	1118	1309	1222	1037	1223	1263	1035	893	716	14	1	2045	639	20	2247	1448	285	1309	1222	1037	1223	1263	1035	893	716
Poecilotriccus latirostris	81	1509	307	1561	1499	2122	1985	1377	1425	1697	1452	1718	1662	1334	1226	1068	71	1338	192	1605	1367	2090	1988	1516	1425	1697	1452	1718	1662	1334	1226	1068	41	92	157	959	344	2465	2321	1143	1425	1697	1452	1718	1662	1334	1226	1068
Poecilotriccus plumbeiceps	273	651	89	532	669	193	188	191	773	979	571	688	951	653	659	492	277	648	92	539	637	200	188	182	773	979	571	688	951	653	659	492	232	476	85	498	490	177	151	147	773	979	571	688	951	653	659	492
Poecilotriccus russatus	100	4	515	33	86	618	349	10	100	22	112	8	95	94	390	5	99	2	388	32	28	493	288	6	100	22	112	8	95	94	390	5	96	0	183	77	0	937	154	2	100	22	112	8	95	94	390	5
Poecilotriccus sylvia	30	784	649	665	791	1164	326	398	786	861	470	636	1049	445	369	224	34	782	706	706	765	1426	287	366	786	861	470	636	1049	445	369	224	0	27	925	759	74	1992	377	946	786	861	470	636	1049	445	369	224
Polioptila dumicola	268	797	2007	932	892	1868	1818	918	1058	1197	900	1268	1091	863	858	605	294	659	1866	1017	705	1750	1610	889	1058	1197	900	1268	1091	863	858	605	169	301	2627	1906	448	1958	2519	1250	1058	1197	900	1268	1091	863	858	605
Polioptila guianensis	12	382	607	1034	554	79	1552	250	923	771	770	971	920	779	664	416	3	446	752	1177	643	37	1564	363	923	771	770	971	920	779	664	416	0	0	75	298	0	0	1941	23	923	771	770	971	920	779	664	416
Polioptila lactea	235	293	208	252	307	188	187	206	496	440	337	375	407	331	305	156	237	281	196	233	278	177	180	163	496	440	337	375	407	331	305	156	222	253	203	220	260	200	178	169	496	440	337	375	407	331	305	156
Polioptila plumbea	208	1571	2234	2109	1797	712	759	1824	1962	1645	1378	1518	1850	1333	1385	1241	208	1433	2203	2045	1706	552	541	1813	1962	1645	1378	1518	1850	1333	1385	1241	69	97	2346	2069	471	227	171	1867	1962	1645	1378	1518	1850	1333	1385	1241
Polystictus pectoralis	206	444	2397	1238	707	2096	2277	715	850	753	701	1292	898	689	731	497	216	392	2453	1290	554	1983	2315	702	850	753	701	1292	898	689	731	497	128	207	2799	2572	340	2607	2882	1278	850	753	701	1292	898	689	731	497
Polystictus superciliaris	139	282	238	196	390	150	175	36	542	501	326	358	580	398	300	159	159	333	312	197	453	193	207	57	542	501	326	358	580	398	300	159	93	208	300	138	411	185	127	76	542	501	326	358	580	398	300	159
Polytmus guainumbi	260	1111	2377	1242	1153	2468	925	1563	1057	1367	1225	1291	1327	1236	1260	1170	317	1040	2597	1319	1118	2718	933	1621	1057	1367	1225	1291	1327	1236	1260	1170	161	577	2839	2285	1102	2835	672	2508	1057	1367	1225	1291	1327	1236	1260	1170
Polytmus theresiae	17	739	1630	782	741	372	936	518	1003	997	787	862	1095	787	736	502	7	806	1546	927	852	291	1083	643	1003	997	787	862	1095	787	736	502	0	0	771	39	0	0	4	222	1003	997	787	862	1095	787	736	502
Poospiza cabanisi	132	229	134	270	251	148	186	74	305	342	292	304	304	285	311	157	129	226	135	261	240	142	165	73	305	342	292	304	304	285	311	157	114	187	120	204	195	122	145	56	305	342	292	304	304	285	311	157
Poospiza cinerea	183	639	1009	2740	670	1171	447	586	670	961	663	766	843	621	605	511	185	664	946	2879	616	1052	456	546	670	961	663	766	843	621	605	511	111	452	2027	2917	588	2296	316	1143	670	961	663	766	843	621	605	511
Poospiza lateralis	16	131	0	62	57	12	10	11	68	456	105	257	131	132	135	37	16	130	0	52	49	9	12	9	68	456	105	257	131	132	135	37	0	59	0	14	2	0	0	2	68	456	105	257	131	132	135	37
Poospiza melanoleuca	124	562	192	306	115	615	324	135	228	678	119	261	184	111	157	22	153	577	246	364	145	613	349	144	228	678	119	261	184	111	157	22	119	410	384	807	104	1194	748	91	228	678	119	261	184	111	157	22
Poospiza nigrorufa	155	249	182	262	171	214	241	134	308	309	268	273	227	274	269	143	146	242	165	246	156	189	200	115	308	309	268	273	227	274	269	143	146	206	144	231	122	169	199	91	308	309	268	273	227	274	269	143
Poospiza thoracica	57	226	1	212	163	0	7	9	217	458	169	393	324	161	214	64	60	211	0	204	144	0	1	8	217	458	169	393	324	161	214	64	43	158	0	115	106	0	0	12	217	458	169	393	324	161	214	64
Porphyrolaema porphyrolaema	1	631	2	1165	590	754	1	52	811	854	755	996	821	715	695	512	0	630	1	1200	570	793	0	47	811	854	755	996	821	715	695	512	0	0	0	232	0	635	0	0	811	854	755	996	821	715	695	512
Porphyrospiza caerulescens	256	704	678	433	750	636	559	524	835	835	731	1383	839	762	707	592	335	703	678	433	778	719	622	614	835	835	731	1383	839	762	707	592	191	466	987	2263	772	820	1073	1214	835	835	731	1383	839	762	707	592
Primolius auricollis	254	620	1624	1288	667	1920	2283	515	753	1018	499	960	701	481	401	158	239	377	1510	1169	433	1977	2271	490	753	1018	499	960	701	481	401	158	165	116	2233	2354	362	2535	2511	774	753	1018	499	960	701	481	401	158
Primolius couloni	95	0	7	2106	135	3	8	33	179	78	52	1240	206	69	63	33	95	0	6	1869	64	1	12	6	179	78	52	1240	206	69	63	33	95	0	1	1573	0	1	7	4	179	78	52	1240	206	69	63	33
Primolius maracana	355	950	986	1256	1094	1019	1132	1241	1460	1409	1417	1453	1410	1408	1461	1382	396	924	1082	1291	1030	1154	1236	1294	1460	1409	1417	1453	1410	1408	1461	1382	234	531	1169	1447	898	1250	1838	1480	1460	1409	1417	1453	1410	1408	1461	1382
Procellaria aequinoctialis	95	0	89	156	11	0	113	14	129	52	127	153	363	4	151	17	95	0	89	157	12	0	115	13	129	52	127	153	363	4	151	17	95	1	89	151	23	56	121	8	129	52	127	153	363	4	151	17
Procellaria conspicillata	96	31	89	192	192	94	95	22	197	190	137	229	394	134	148	29	96	46	89	188	194	94	95	17	197	190	137	229	394	134	148	29	115	61	89	180	138	94	99	17	197	190	137	229	394	134	148	29
Procnias albus	133	367	1600	1592	615	2226	2102	214	1082	853	533	1398	997	512	644	59	117	246	1587	1516	589	2180	2060	142	1082	853	533	1398	997	512	644	59	96	0	825	700	0	2463	2285	114	1082	853	533	1398	997	512	644	59
Procnias averano	213	930	1298	972	839	1399	294	700	1039	1049	518	544	1008	742	583	321	214	850	1091	895	793	1135	304	673	1039	1049	518	544	1008	742	583	321	69	362	1684	1634	654	1799	140	1571	1039	1049	518	544	1008	742	583	321
Procnias nudicollis	279	619	200	868	690	217	269	283	921	938	754	848	913	720	739	550	278	619	201	930	695	223	266	260	921	938	754	848	913	720	739	550	208	428	223	924	490	216	251	395	921	938	754	848	913	720	739	550
Progne chalybea	506	2947	3057	3057	2957	3057	3057	3057	2500	2968	2968	2968	2956	2968	2968	3057	573	2959	3057	3057	2959	3057	3057	3057	2500	2968	2968	2968	2956	2968	2968	3057	342	2961	3057	3057	2960	3057	3057	3057	2500	2968	2968	2968	2956	2968	2968	3057
Progne elegans	1	770	3	1150	716	14	10	291	885	1010	791	1046	1013	887	793	622	1	742	3	1184	717	12	10	318	885	1010	791	1046	1013	887	793	622	0	0	1	283	0	0	7	0	885	1010	791	1046	1013	887	793	622
Progne subis	349	1197	2775	2348	1335	2699	2624	1597	2034	1496	2378	2118	1595	2329	2297	2425	358	1033	2747	2319	1183	2714	2658	1509	2034	1496	2378	2118	1595	2329	2297	2425	206	161	2615	1659	454	2563	2784	503	2034	1496	2378	2118	1595	2329	2297	2425
Progne tapera	504	2947	2962	2958	2957	2961	3057	3057	2500	2968	2967	2949	2956	2968	2968	3056	572	2959	2959	2957	2961	2961	3057	3057	2500	2968	2967	2949	2956	2968	2968	3056	341	2961	2961	2962	2961	2961	3057	3057	2500	2968	2967	2949	2956	2968	2968	3056
Psarocolius angustifrons	95	632	1	897	550	585	0	14	661	864	494	734	726	539	421	281	95	564	2	843	482	516	0	87	661	864	494	734	726	539	421	281	95	0	0	158	0	149	0	0	661	864	494	734	726	539	421	281
Psarocolius bifasciatus	44	1334	7	827	1382	1787	1738	822	1432	1436	1201	1424	1508	1286	1224	1126	37	1293	2	1207	1332	1788	1741	905	1432	1436	1201	1424	1508	1286	1224	1126	0	7	0	26	27	1983	2068	130	1432	1436	1201	1424	1508	1286	1224	1126
Psarocolius decumanus	284	1728	2440	1967	1682	2337	2228	2468	2008	1881	2219	2136	1871	2272	2238	2459	283	1560	2450	1866	1521	2329	2202	2462	2008	1881	2219	2136	1871	2272	2238	2459	157	319	2459	1154	570	2030	1818	1865	2008	1881	2219	2136	1871	2272	2238	2459
Psarocolius viridis	19	1094	974	1181	873	981	921	849	1259	1239	1200	1195	1258	1172	1160	1071	12	1073	1084	1256	962	1084	1057	981	1259	1239	1200	1195	1258	1172	1160	1071	0	0	23	67	0	54	11	4	1259	1239	1200	1195	1258	1172	1160	1071
Pseudocolopteryx sclateri	150	416	435	459	160	1216	306	115	310	590	166	351	186	155	234	46	161	427	514	468	178	1399	317	166	310	590	166	351	186	155	234	46	150	319	2233	1361	141	2276	430	109	310	590	166	351	186	155	234	46
Pseudoleistes guirahuro	241	672	1421	586	823	794	599	591	752	1025	766	820	1031	750	728	644	256	669	1249	612	737	789	606	509	752	1025	766	820	1031	750	728	644	172	484	2525	617	528	1635	816	519	752	1025	766	820	1031	750	728	644
Pseudoleistes virescens	97	0	89	247	383	89	95	17	197	53	145	245	570	134	153	43	97	0	89	249	384	89	95	16	197	53	145	245	570	134	153	43	96	0	89	219	315	89	100	12	197	53	145	245	570	134	153	43
Psilorhamphus guttatus	123	375	43	402	438	32	28	75	353	656	468	605	651	475	245	138	109	358	44	401	434	25	22	55	353	656	468	605	651	475	245	138	97	240	42	333	317	13	18	142	353	656	468	605	651	475	245	138
Psophia crepitans	23	865	1848	1047	844	1295	1280	991	1152	1077	705	913	1195	696	682	478	13	839	1784	1078	897	1395	1324	1029	1152	1077	705	913	1195	696	682	478	0	0	1645	110	0	232	760	213	1152	1077	705	913	1195	696	682	478
Psophia leucoptera	95	559	1	1220	590	481	0	54	622	828	514	896	816	542	499	341	95	476	1	1184	569	398	0	85	622	828	514	896	816	542	499	341	95	0	0	352	0	32	0	0	622	828	514	896	816	542	499	341
Psophia viridis	22	478	13	341	720	95	1065	125	1021	992	839	969	1068	853	749	533	20	556	7	628	836	130	1197	254	1021	992	839	969	1068	853	749	533	0	0	0	100	0	0	1459	0	1021	992	839	969	1068	853	749	533
Pteroglossus aracari	163	1270	1980	437	1355	2083	1697	1591	1552	1546	1294	1560	1534	1226	1241	1028	163	1109	1983	769	1211	2080	1713	1710	1552	1546	1294	1560	1534	1226	1241	1028	82	84	2091	199	329	2251	1865	1822	1552	1546	1294	1560	1534	1226	1241	1028
Pteroglossus azara	1	720	186	931	610	1456	618	484	796	935	744	729	902	694	647	523	0	695	126	886	522	1470	415	351	796	935	744	729	902	694	647	523	0	0	7	84	0	807	3	0	796	935	744	729	902	694	647	523
Pteroglossus bailloni	261	457	138	567	399	101	112	115	742	748	547	745	616	492	420	267	243	449	131	621	406	108	103	100	742	748	547	745	616	492	420	267	229	313	120	574	301	96	90	91	742	748	547	745	616	492	420	267
Pteroglossus beauharnaesii	3	599	2	1212	698	666	1	48	915	1033	746	1316	981	752	660	467	6	567	1	1318	816	666	0	101	915	1033	746	1316	981	752	660	467	0	0	0	39	0	469	0	2	915	1033	746	1316	981	752	660	467
Pteroglossus bitorquatus	43	901	55	321	888	49	279	170	1146	1214	959	1051	1172	934	939	752	32	938	31	572	939	58	429	291	1146	1214	959	1051	1172	934	939	752	0	0	0	110	2	0	6	12	1146	1214	959	1051	1172	934	939	752
Pteroglossus castanotis	134	1205	599	1032	1461	2450	2296	1187	1444	1521	1605	1598	1677	1481	1394	1243	98	1009	540	1325	1350	2421	2280	1129	1444	1521	1605	1598	1677	1481	1394	1243	86	60	537	627	418	2565	2590	1212	1444	1521	1605	1598	1677	1481	1394	1243
Pteroglossus inscriptus	65	1357	21	1219	1438	1464	1668	802	1516	1510	1382	1608	1541	1393	1364	1302	60	1301	21	1525	1392	1538	1705	871	1516	1510	1382	1608	1541	1393	1364	1302	11	28	0	379	88	1516	1895	475	1516	1510	1382	1608	1541	1393	1364	1302
Pteroglossus pluricinctus	105	318	1673	129	320	1970	845	101	631	574	323	174	465	355	305	112	104	306	1697	158	292	1941	839	109	631	574	323	174	465	355	305	112	96	0	1009	2	0	884	702	6	631	574	323	174	465	355	305	112
Pteroglossus viridis	25	524	1844	1441	684	1238	1794	915	956	967	583	1107	1027	569	562	300	13	444	1784	1416	811	1375	1740	990	956	967	583	1107	1027	569	562	300	0	0	1607	524	0	140	2107	66	956	967	583	1107	1027	569	562	300
Puffinus griseus	128	31	114	326	288	205	204	2341	904	351	367	485	378	344	371	504	130	30	113	331	95	205	204	2329	904	351	367	485	378	344	371	504	119	11	108	299	49	232	163	2698	904	351	367	485	378	344	371	504
Pulsatrix koeniswaldiana	134	333	132	299	445	89	71	181	390	637	486	498	673	447	315	205	120	323	120	299	437	98	59	141	390	637	486	498	673	447	315	205	103	208	111	233	317	70	49	168	390	637	486	498	673	447	315	205
Pulsatrix perspicillata	508	2795	2842	2884	2793	2837	2827	2995	2511	2797	2879	2877	2770	2868	2865	2972	579	2797	2843	2892	2769	2850	2835	2997	2511	2797	2879	2877	2770	2868	2865	2972	339	2857	2906	2922	2789	2874	2862	3022	2511	2797	2879	2877	2770	2868	2865	2972
Pygiptila stellaris	16	1153	0	1201	1208	2	512	505	1305	1296	1203	1337	1405	1231	1222	1074	18	1127	0	1335	1216	4	524	470	1305	1296	1203	1337	1405	1231	1222	1074	0	0	0	75	0	0	2	23	1305	1296	1203	1337	1405	1231	1222	1074
Pygochelidon cyanoleuca	190	925	1670	1980	961	2432	2586	2145	1265	1389	1774	1678	1330	1781	1756	1890	197	798	1546	1752	823	2121	2412	1866	1265	1389	1774	1678	1330	1781	1756	1890	117	294	2819	2821	505	3056	3055	3056	1265	1389	1774	1678	1330	1781	1756	1890
Pyriglena atra	95	0	126	1045	29	99	530	13	118	37	152	488	35	124	438	8	95	0	111	814	22	97	446	10	118	37	152	488	35	124	438	8	95	0	103	1609	15	101	920	227	118	37	152	488	35	124	438	8
Pyriglena leuconota	71	1233	315	869	1234	330	62	370	1223	1368	799	882	1325	656	655	410	77	1056	280	921	1124	322	55	340	1223	1368	799	882	1325	656	655	410	24	82	419	1675	360	406	45	977	1223	1368	799	882	1325	656	655	410
Pyriglena leucoptera	266	570	275	641	581	245	299	297	883	865	716	791	807	640	635	452	263	567	251	692	576	231	292	285	883	865	716	791	807	640	635	452	200	373	227	644	413	203	247	240	883	865	716	791	807	640	635	452
Pyrilia aurantiocephala	19	246	747	1546	91	606	1684	215	497	727	345	677	611	533	242	149	1	361	1014	1690	40	828	1682	296	497	727	345	677	611	533	242	149	0	0	2	936	0	0	2023	133	497	727	345	677	611	533	242	149
Pyrilia barrabandi	17	1074	4	922	1028	277	3	358	1117	1253	969	1034	1283	889	937	722	19	1033	1	1002	1048	181	4	328	1117	1253	969	1034	1283	889	937	722	0	0	0	55	0	0	2	0	1117	1253	969	1034	1283	889	937	722
Pyrilia caica	29	526	1832	1572	628	1335	1784	1076	974	905	561	1268	926	516	547	268	14	468	1765	1530	722	1463	1728	1121	974	905	561	1268	926	516	547	268	0	0	1506	632	0	429	2075	268	974	905	561	1268	926	516	547	268
Pyrilia vulturina	12	390	312	666	119	421	1090	125	775	872	674	936	882	702	634	343	3	505	470	943	66	538	1189	193	775	872	674	936	882	702	634	343	0	0	31	208	0	69	1595	36	775	872	674	936	882	702	634	343
Pyrocephalus rubinus	298	1070	849	1268	1104	2685	2473	2288	1844	1433	1930	2049	1375	1994	1987	2246	300	868	832	1571	875	2701	2493	2256	1844	1433	1930	2049	1375	1994	1987	2246	182	95	728	888	216	2841	2732	1847	1844	1433	1930	2049	1375	1994	1987	2246
Pyroderus scutatus	266	616	314	771	658	250	264	382	891	953	838	898	908	779	733	616	269	628	316	806	642	252	266	390	891	953	838	898	908	779	733	616	198	419	229	826	436	199	202	279	891	953	838	898	908	779	733	616
Pyrrhocoma ruficeps	229	301	128	273	310	100	129	169	526	496	358	384	440	374	353	232	232	284	109	262	280	85	111	115	526	496	358	384	440	374	353	232	222	249	145	225	263	98	122	155	526	496	358	384	440	374	353	232
Pyrrhura cruentata	138	335	2	1434	592	96	109	7	510	718	234	1000	764	299	295	105	137	333	1	1268	551	96	107	5	510	718	234	1000	764	299	295	105	111	171	0	2273	429	94	96	0	510	718	234	1000	764	299	295	105
Pyrrhura devillei	130	95	1088	0	203	301	306	171	341	271	102	1876	260	119	103	49	126	88	1298	0	184	302	293	134	341	271	102	1876	260	119	103	49	102	55	1829	0	116	270	316	186	341	271	102	1876	260	119	103	49
Pyrrhura frontalis	292	651	151	674	775	256	223	175	943	1014	712	851	1022	788	710	601	296	663	160	727	773	256	218	182	943	1014	712	851	1022	788	710	601	228	469	123	690	541	234	173	159	943	1014	712	851	1022	788	710	601
Pyrrhura griseipectus	2	0	11	38	17	15	505	22	79	60	48	62	134	51	239	12	0	0	8	49	13	9	528	12	79	60	48	62	134	51	239	12	1	0	1	59	1	0	1302	34	79	60	48	62	134	51	239	12
Pyrrhura lepida	17	348	86	200	497	53	42	102	844	774	383	409	911	380	318	221	6	400	82	229	601	49	37	117	844	774	383	409	911	380	318	221	0	0	37	116	0	22	16	64	844	774	383	409	911	380	318	221
Pyrrhura leucotis	168	480	1	1104	582	95	6	6	635	963	303	1039	761	381	275	129	171	475	1	1184	558	96	4	1	635	963	303	1039	761	381	275	129	113	252	0	1314	370	93	1	0	635	963	303	1039	761	381	275	129
Pyrrhura melanura	107	401	1035	417	402	852	517	145	561	603	411	299	496	405	332	190	107	430	1092	335	361	842	458	180	561	603	411	299	496	405	332	190	96	0	342	1	0	96	4	18	561	603	411	299	496	405	332	190
Pyrrhura molinae	155	188	1115	1213	385	793	649	88	567	391	362	959	434	381	179	75	152	143	991	1167	279	658	434	144	567	391	362	959	434	381	179	75	120	38	2126	2394	259	438	741	136	567	391	362	959	434	381	179	75
Pyrrhura perlata	28	352	24	213	665	118	7	11	885	902	755	977	983	849	669	384	30	374	17	425	755	216	3	13	885	902	755	977	983	849	669	384	10	0	0	10	0	0	0	9	885	902	755	977	983	849	669	384
Pyrrhura pfrimeri	0	210	1790	2302	8	1082	1210	87	36	369	18	27	97	38	60	16	1	226	1928	2451	18	796	1384	89	36	369	18	27	97	38	60	16	0	128	2463	2625	0	1405	2256	134	36	369	18	27	97	38	60	16
Pyrrhura picta	23	827	489	1146	837	1723	1341	775	1217	1174	1188	1342	1183	1159	1158	959	19	823	631	1321	950	1712	1356	905	1217	1174	1188	1342	1183	1159	1158	959	0	0	0	169	0	835	1111	13	1217	1174	1188	1342	1183	1159	1158	959
Pyrrhura rupicola	95	34	6	2077	207	97	8	22	350	324	196	1379	325	288	195	75	95	0	2	1954	176	98	10	9	350	324	196	1379	325	288	195	75	95	0	0	1708	0	95	0	0	350	324	196	1379	325	288	195	75
Querula purpurata	28	1149	2	579	1148	1812	1675	721	1413	1325	1252	1366	1346	1275	1264	1223	28	1126	3	1039	1196	1805	1679	970	1413	1325	1252	1366	1346	1275	1264	1223	0	1	0	28	0	2157	1855	39	1413	1325	1252	1366	1346	1275	1264	1223
Quiscalus lugubris	95	110	93	21	85	89	0	15	489	458	179	52	258	143	240	27	95	246	93	29	201	89	0	31	489	458	179	52	258	143	240	27	95	0	93	0	0	89	0	0	489	458	179	52	258	143	240	27
Ramphastos dicolorus	213	566	371	484	621	320	319	455	590	840	671	728	863	667	633	483	217	557	385	515	582	319	307	482	590	840	671	728	863	667	633	483	159	382	279	472	436	233	250	351	590	840	671	728	863	667	633	483
Ramphastos toco	344	747	2863	1258	867	2899	2168	1787	1438	1161	1256	1593	1210	1243	1298	1202	362	659	2853	1362	732	2882	2227	1915	1438	1161	1256	1593	1210	1243	1298	1202	214	289	2914	2076	510	2927	2717	1935	1438	1161	1256	1593	1210	1243	1298	1202
Ramphastos tucanus	73	1470	1770	1407	1563	1968	1575	1614	1593	1556	1643	1600	1674	1643	1636	1619	57	1423	1740	1479	1485	1933	1599	1631	1593	1556	1643	1600	1674	1643	1636	1619	16	37	1870	238	81	2162	545	780	1593	1556	1643	1600	1674	1643	1636	1619
Ramphastos vitellinus	158	1673	1158	1727	1544	1331	1698	1797	1815	1732	1861	1811	1675	1916	1872	1948	153	1558	1374	1705	1460	1468	1691	1793	1815	1732	1861	1811	1675	1916	1872	1948	65	113	7	784	156	7	1096	1083	1815	1732	1861	1811	1675	1916	1872	1948
Ramphocaenus melanurus	139	1623	1850	1818	1690	1675	1801	1917	1716	1707	1899	1798	1802	1818	1841	1965	132	1522	1832	1801	1580	1652	1797	1869	1716	1707	1899	1798	1802	1818	1841	1965	47	87	1250	1180	245	700	1231	1039	1716	1707	1899	1798	1802	1818	1841	1965
Ramphocelus bresilius	221	309	98	1404	498	98	99	93	697	630	418	1045	683	365	409	190	208	305	99	1257	449	97	98	55	697	630	418	1045	683	365	409	190	183	152	98	2111	298	99	96	295	697	630	418	1045	683	365	409	190
Ramphocelus carbo	367	1990	2830	2288	1921	2755	2493	2570	2259	2033	2290	2087	2035	2405	2372	2500	381	1882	2833	2232	1786	2749	2536	2650	2259	2033	2290	2087	2035	2405	2372	2500	191	996	2864	1984	1074	2804	2406	2336	2259	2033	2290	2087	2035	2405	2372	2500
Ramphocelus nigrogularis	6	572	2	1399	601	1415	1308	81	799	837	723	992	866	811	695	477	0	525	2	1327	613	1416	1319	157	799	837	723	992	866	811	695	477	0	0	0	613	0	1759	1753	0	799	837	723	992	866	811	695	477
Ramphodon naevius	272	369	5	444	518	98	1	35	712	705	418	676	739	433	223	120	246	356	3	446	500	97	1	29	712	705	418	676	739	433	223	120	235	259	3	366	394	99	2	208	712	705	418	676	739	433	223	120
Ramphotrigon megacephalum	175	455	17	222	734	10	8	145	1194	950	953	1117	1018	933	850	615	108	299	12	412	570	4	10	137	1194	950	953	1117	1018	933	850	615	132	7	31	113	33	14	15	122	1194	950	953	1117	1018	933	850	615
Ramphotrigon ruficauda	68	1461	1700	1369	1422	1869	1577	1556	1552	1554	1595	1543	1562	1612	1569	1590	52	1419	1684	1445	1362	1826	1578	1568	1552	1554	1595	1543	1562	1612	1569	1590	6	30	1630	218	31	1999	741	440	1552	1554	1595	1543	1562	1612	1569	1590
Rhea americana	451	948	1890	1667	996	1719	1623	1722	1385	1436	1506	1513	1306	1519	1509	1541	530	915	1753	1580	948	1594	1540	1659	1385	1436	1506	1513	1306	1519	1509	1541	292	546	2956	2956	728	2699	2456	2846	1385	1436	1506	1513	1306	1519	1509	1541
Rhegmatorhina berlepschi	0	0	0	1607	0	2	420	3	54	116	42	549	177	175	63	19	0	0	0	1598	0	1	298	6	54	116	42	549	177	175	63	19	0	0	0	2004	0	6	120	0	54	116	42	549	177	175	63	19
Rhegmatorhina cristata	95	177	478	348	279	158	425	36	347	333	225	276	383	243	209	93	95	150	455	309	263	139	377	19	347	333	225	276	383	243	209	93	95	0	83	6	0	26	65	0	347	333	225	276	383	243	209	93
Rhegmatorhina gymnops	3	178	115	663	26	371	112	15	426	680	426	996	438	584	402	81	4	164	100	966	14	434	109	25	426	680	426	996	438	584	402	81	0	0	0	207	0	27	0	0	426	680	426	996	438	584	402	81
Rhegmatorhina hoffmannsi	28	731	1	232	381	0	0	8	926	1141	857	993	1085	791	528	261	35	757	0	482	443	0	0	18	926	1141	857	993	1085	791	528	261	8	0	1	7	0	0	0	52	926	1141	857	993	1085	791	528	261
Rhegmatorhina melanosticta	0	542	1	1144	649	817	0	67	664	811	599	854	861	622	526	354	0	459	1	1124	600	776	0	96	664	811	599	854	861	622	526	354	0	0	0	267	0	379	0	0	664	811	599	854	861	622	526	354
Rhopornis ardesiacus	0	29	2	386	27	82	196	2	28	76	62	178	97	22	116	9	0	30	2	448	25	124	318	4	28	76	62	178	97	22	116	9	0	14	0	618	11	136	417	4	28	76	62	178	97	22	116	9
Rhynchocyclus olivaceus	76	1091	782	1575	1204	607	726	1191	1461	1305	1389	1387	1361	1361	1333	1235	80	999	860	1518	1164	628	788	1148	1461	1305	1389	1387	1361	1361	1333	1235	17	1	22	1075	3	20	24	327	1461	1305	1389	1387	1361	1361	1333	1235
Rhynchotus rufescens	456	898	2165	1486	1004	2280	1684	1690	1391	1405	1535	1541	1299	1530	1529	1543	512	883	1996	1494	955	2059	1590	1599	1391	1405	1535	1541	1299	1530	1529	1543	301	510	3000	2466	716	3021	2540	2679	1391	1405	1535	1541	1299	1530	1529	1543
Rhytipterna immunda	77	1435	2042	1325	1354	2061	1987	353	1310	1503	944	746	1442	833	556	239	53	1385	1991	1317	1295	2051	1888	389	1310	1503	944	746	1442	833	556	239	3	30	2192	1159	24	2155	2248	63	1310	1503	944	746	1442	833	556	239
Rhytipterna simplex	109	1407	1041	1650	1492	699	1804	1515	1654	1553	1662	1701	1647	1689	1721	1726	109	1346	1197	1661	1421	983	1807	1517	1654	1553	1662	1701	1647	1689	1721	1726	37	31	7	512	126	8	1814	576	1654	1553	1662	1701	1647	1689	1721	1726
Riparia riparia	327	2524	3057	2894	2549	2968	2955	3057	2015	2564	2957	2849	2579	2958	2885	3047	334	2493	3057	2909	2531	2968	2955	3057	2015	2564	2957	2849	2579	2958	2885	3047	188	1933	3057	2920	2178	2968	2953	3057	2015	2564	2957	2849	2579	2958	2885	3047
Rollandia rolland	337	265	329	284	358	816	339	186	556	447	314	320	460	291	309	160	334	264	355	295	349	800	351	224	556	447	314	320	460	291	309	160	277	200	1492	247	297	2480	901	137	556	447	314	320	460	291	309	160
Rupicola rupicola	29	476	1868	1186	935	657	1693	877	1226	891	630	929	1247	707	594	347	16	366	1819	1173	996	535	1604	895	1226	891	630	929	1247	707	594	347	0	0	1756	193	0	96	2083	28	1226	891	630	929	1247	707	594	347
Sakesphorus canadensis	26	1069	1774	927	557	1399	1839	449	1057	1263	462	447	919	544	461	147	9	991	1716	813	423	1488	1779	403	1057	1263	462	447	919	544	461	147	0	0	1279	403	0	299	2039	63	1057	1263	462	447	919	544	461	147
Sakesphorus cristatus	225	558	887	1361	389	1121	411	331	410	715	381	450	642	385	357	251	238	619	853	1195	384	995	434	360	410	715	381	450	642	385	357	251	93	306	1960	2308	168	2056	682	550	410	715	381	450	642	385	357	251
Sakesphorus luctuosus	49	785	1189	787	195	1982	1396	741	1167	1120	821	1005	1070	890	811	605	34	862	1387	1192	175	1910	1449	926	1167	1120	821	1005	1070	890	811	605	0	0	1047	319	0	1496	1861	478	1167	1120	821	1005	1070	890	811	605
Saltator aurantiirostris	183	159	1068	120	248	427	460	90	368	397	195	106	331	177	207	68	192	179	931	149	288	457	481	152	368	397	195	106	331	177	207	68	155	137	2442	256	188	1488	1546	87	368	397	195	106	331	177	207	68
Saltator coerulescens	118	1745	841	1974	1569	2487	2015	2109	1655	1788	1799	1905	1706	1827	1790	1831	121	1623	1006	1945	1411	2521	1970	2350	1655	1788	1799	1905	1706	1827	1790	1831	51	386	294	1750	361	2685	2060	2412	1655	1788	1799	1905	1706	1827	1790	1831
Saltator fuliginosus	264	419	54	577	455	64	119	100	702	698	495	738	661	456	415	322	244	396	39	612	442	60	114	95	702	698	495	738	661	456	415	322	235	290	73	568	350	56	102	74	702	698	495	738	661	456	415	322
Saltator grossus	25	1286	860	1360	1223	842	844	1245	1352	1382	1348	1367	1406	1379	1337	1303	19	1249	907	1395	1229	760	918	1249	1352	1382	1348	1367	1406	1379	1337	1303	0	3	0	111	0	4	0	47	1352	1382	1348	1367	1406	1379	1337	1303
Saltator maxillosus	174	323	140	281	216	145	119	156	390	437	311	343	359	342	313	205	161	300	128	267	189	129	101	142	390	437	311	343	359	342	313	205	137	260	124	233	196	137	101	131	390	437	311	343	359	342	313	205
Saltator maximus	195	1876	1436	1984	1825	1534	1917	1983	1882	1885	1967	1907	1880	1946	1959	2031	179	1765	1511	1879	1687	1556	1870	1960	1882	1885	1967	1907	1880	1946	1959	2031	83	497	40	1655	521	36	1404	1311	1882	1885	1967	1907	1880	1946	1959	2031
Saltator similis	373	639	1879	734	803	2157	2063	983	1157	1069	1035	1064	1038	1056	1041	985	394	617	1769	721	726	1932	2005	870	1157	1069	1035	1064	1038	1056	1041	985	228	412	2790	864	498	2839	2829	1440	1157	1069	1035	1064	1038	1056	1041	985
Sarcoramphus papa	510	2947	2963	3057	2957	2961	3057	3057	2498	2968	2968	2968	2955	2968	2968	3057	579	2959	2963	3057	2961	2961	3057	3057	2498	2968	2968	2968	2955	2968	2968	3057	340	2961	2963	3057	2961	2961	3057	3057	2498	2968	2968	2968	2955	2968	2968	3057
Satrapa icterophrys	408	1170	1815	1251	1553	1814	2597	1992	1717	1566	1761	1691	1823	1732	1719	1984	423	1065	1741	1319	1436	1846	2705	1951	1717	1566	1761	1691	1823	1732	1719	1984	266	402	2354	1627	1168	2458	2832	2662	1717	1566	1761	1691	1823	1732	1719	1984
Schiffornis major	11	661	7	1240	743	1517	1399	375	1006	923	941	981	1030	816	829	668	5	640	4	1218	753	1526	1435	436	1006	923	941	981	1030	816	829	668	0	0	0	326	0	1762	1803	18	1006	923	941	981	1030	816	829	668
Schiffornis turdina	85	1392	1472	1586	1568	1562	1684	1512	1561	1492	1624	1592	1682	1641	1582	1626	78	1341	1483	1586	1493	1557	1684	1517	1561	1492	1624	1592	1682	1641	1582	1626	23	17	548	528	121	796	1343	98	1561	1492	1624	1592	1682	1641	1582	1626
Schiffornis virescens	185	524	338	667	608	281	254	312	741	795	764	827	867	749	725	603	184	539	337	684	607	286	252	302	741	795	764	827	867	749	725	603	112	344	268	681	430	253	203	195	741	795	764	827	867	749	725	603
Schistochlamys melanopis	145	1183	1069	727	1233	1134	420	1616	1452	1480	1418	1555	1434	1475	1384	1417	160	1058	1087	970	1086	1204	451	1618	1452	1480	1418	1555	1434	1475	1384	1417	81	258	1730	918	652	1727	305	2089	1452	1480	1418	1555	1434	1475	1384	1417
Schistochlamys ruficapillus	241	848	209	1126	901	351	586	602	1355	1210	1074	1314	1122	997	917	729	252	864	244	1177	888	442	708	748	1355	1210	1074	1314	1122	997	917	729	138	533	89	1427	771	252	1805	926	1355	1210	1074	1314	1122	997	917	729
Schistocichla caurensis	102	54	657	20	455	2163	235	8	274	312	143	20	540	136	262	9	104	30	783	93	376	2135	253	21	274	312	143	20	540	136	262	9	96	1	136	1	0	2475	96	1	274	312	143	20	540	136	262	9
Schistocichla leucostigma	23	903	1904	1357	712	1312	2005	804	1038	1000	466	888	1059	498	425	239	6	844	1844	1265	642	1422	1979	777	1038	1000	466	888	1059	498	425	239	0	0	1848	510	0	202	2269	95	1038	1000	466	888	1059	498	425	239
Schistocichla schistacea	95	310	2	814	430	30	2	5	400	552	238	519	516	332	167	127	95	234	3	654	358	30	4	103	400	552	238	519	516	332	167	127	95	0	0	152	0	11	0	0	400	552	238	519	516	332	167	127
Sclateria naevia	135	1396	817	1397	1253	788	884	1289	1523	1468	1398	1444	1436	1408	1382	1357	122	1355	871	1438	1256	826	960	1317	1523	1468	1398	1444	1436	1408	1382	1357	96	12	2	118	0	2	2	60	1523	1468	1398	1444	1436	1408	1382	1357
Scytalopus novacapitalis	19	123	10	1507	62	43	76	45	120	246	131	245	171	194	150	57	20	151	15	1531	75	47	90	57	120	246	131	245	171	194	150	57	3	111	9	2705	19	32	81	31	120	246	131	245	171	194	150	57
Scytalopus pachecoi	131	275	1	168	80	41	62	47	241	366	106	198	186	157	150	29	121	267	0	151	42	25	32	37	241	366	106	198	186	157	150	29	125	235	20	147	62	41	62	30	241	366	106	198	186	157	150	29
Scytalopus speluncae	268	451	4	635	436	5	4	11	523	733	439	821	669	437	349	196	253	439	2	672	436	5	2	7	523	733	439	821	669	437	349	196	231	298	2	628	314	0	2	16	523	733	439	821	669	437	349	196
Selenidera gouldii	40	856	92	320	939	40	689	114	1115	1207	900	1055	1199	906	879	687	33	900	85	525	979	44	932	167	1115	1207	900	1055	1199	906	879	687	1	0	0	80	8	0	635	7	1115	1207	900	1055	1199	906	879	687
Selenidera maculirostris	277	481	60	562	521	145	98	113	878	776	564	752	777	600	484	363	273	471	59	583	512	142	97	107	878	776	564	752	777	600	484	363	233	318	75	542	378	150	76	86	878	776	564	752	777	600	484	363
Selenidera nattereri	14	884	1800	604	504	1819	1763	281	1022	1071	494	385	699	430	407	233	2	871	1747	482	394	1786	1682	234	1022	1071	494	385	699	430	407	233	0	0	1264	6	0	1866	1997	18	1022	1071	494	385	699	430	407	233
Selenidera piperivora	25	409	1841	1470	527	569	1094	951	958	932	448	1331	862	449	441	235	13	374	1781	1461	649	702	1146	1005	958	932	448	1331	862	449	441	235	0	0	1675	483	0	1	276	267	958	932	448	1331	862	449	441	235
Selenidera reinwardtii	0	528	2	1072	588	938	0	71	615	785	512	753	796	612	443	307	0	431	1	1052	553	928	0	87	615	785	512	753	796	612	443	307	0	0	0	244	0	389	0	0	615	785	512	753	796	612	443	307
Serpophaga hypoleuca	5	873	730	1001	655	1175	1087	317	763	1022	661	722	880	632	519	210	2	877	777	1035	696	1181	1133	444	763	1022	661	722	880	632	519	210	0	0	52	449	0	963	1341	7	763	1022	661	722	880	632	519	210
Serpophaga munda	150	177	537	107	102	284	371	114	271	375	164	83	178	154	201	54	161	197	464	123	127	322	425	170	271	375	164	83	178	154	201	54	148	149	2138	248	94	325	1114	133	271	375	164	83	178	154	201	54
Serpophaga nigricans	354	649	709	566	675	494	457	532	1040	993	793	813	932	797	805	643	374	641	713	595	632	491	447	469	1040	993	793	813	932	797	805	643	264	451	632	534	457	403	372	514	1040	993	793	813	932	797	805	643
Serpophaga subcristata	254	595	1006	683	767	940	638	745	840	957	958	971	1013	971	963	841	276	602	986	718	736	928	653	765	840	957	958	971	1013	971	963	841	166	398	1799	783	487	1480	535	1277	840	957	958	971	1013	971	963	841
Sicalis citrina	253	730	596	734	735	357	443	369	865	871	784	773	894	696	695	511	290	725	612	775	755	467	544	479	865	871	784	773	894	696	695	511	156	507	466	1027	685	342	598	675	865	871	784	773	894	696	695	511
Sicalis columbiana	77	1598	2465	2641	766	2435	2390	1349	1424	1681	844	992	1510	826	735	452	72	1454	2471	2662	802	2423	2402	1464	1424	1681	844	992	1510	826	735	452	5	743	2586	2726	29	2176	2553	992	1424	1681	844	992	1510	826	735	452
Sicalis flaveola	524	844	1240	1529	932	1743	1484	1505	1309	1330	1325	1337	1261	1364	1327	1339	576	832	1286	1483	880	1569	1464	1443	1309	1330	1325	1337	1261	1364	1327	1339	314	476	1369	2824	679	2920	2579	2591	1309	1330	1325	1337	1261	1364	1327	1339
Sicalis luteola	302	777	2054	866	812	2078	1097	1038	1118	1281	1184	1169	1134	1205	1271	1106	298	753	2213	856	699	2285	1160	1085	1118	1281	1184	1169	1134	1205	1271	1106	174	467	2840	1015	484	2805	1149	1883	1118	1281	1184	1169	1134	1205	1271	1106
Sirystes sibilator	229	1187	152	572	1245	230	1946	1416	1598	1550	1720	1773	1491	1809	1760	1869	187	1017	244	920	1098	378	1956	1466	1598	1550	1720	1773	1491	1809	1760	1869	146	107	111	407	297	139	2243	1080	1598	1550	1720	1773	1491	1809	1760	1869
Spheniscus magellanicus	208	336	89	216	609	95	100	19	444	606	149	301	543	183	209	38	200	329	89	214	472	95	98	16	444	606	149	301	543	183	209	38	221	249	89	200	442	95	114	16	444	606	149	301	543	183	209	38
Sporophila albogularis	349	860	317	830	822	361	402	498	789	949	438	513	894	451	462	338	392	861	340	882	841	365	423	437	789	949	438	513	894	451	462	338	165	493	396	1847	921	501	527	1006	789	949	438	513	894	451	462	338
Sporophila americana	9	559	293	854	742	944	420	362	923	923	769	981	1028	810	515	315	3	570	273	970	813	978	418	384	923	923	769	981	1028	810	515	315	0	0	3	163	0	164	12	54	923	923	769	981	1028	810	515	315
Sporophila bouvreuil	581	904	2505	1631	1040	2630	1571	1576	1405	1324	1377	1424	1310	1394	1408	1360	646	913	2254	1568	1004	2461	1477	1561	1405	1324	1377	1424	1310	1394	1408	1360	331	536	2960	2645	874	2961	1509	2916	1405	1324	1377	1424	1310	1394	1408	1360
Sporophila bouvronides	18	840	1742	1046	815	1876	793	917	1142	1057	856	926	1180	841	866	724	12	812	1662	1066	853	1835	660	947	1142	1057	856	926	1180	841	866	724	0	0	854	157	0	1967	0	111	1142	1057	856	926	1180	841	866	724
Sporophila caerulescens	314	999	561	821	1286	1845	2109	1333	1741	1439	1749	1599	1537	1646	1795	1844	319	756	547	930	1056	1894	2152	1232	1741	1439	1749	1599	1537	1646	1795	1844	220	185	458	1106	585	1996	2541	1005	1741	1439	1749	1599	1537	1646	1795	1844
Sporophila castaneiventris	6	648	11	998	804	947	1071	397	1000	924	861	950	1156	843	783	655	4	648	9	1066	861	960	1106	394	1000	924	861	950	1156	843	783	655	0	0	1	160	0	307	1096	36	1000	924	861	950	1156	843	783	655
Sporophila cinnamomea	243	695	2421	2303	784	2233	1696	657	778	1071	708	1004	1022	678	644	537	209	684	2369	2495	707	2077	1657	670	778	1071	708	1004	1022	678	644	537	134	393	2746	2922	561	2699	2601	854	778	1071	708	1004	1022	678	644	537
Sporophila collaris	245	442	1522	823	743	1477	2165	1061	865	768	894	1180	935	879	869	676	269	431	1361	854	651	1320	2280	1076	865	768	894	1180	935	879	869	676	147	239	2456	1063	377	2118	2748	1718	865	768	894	1180	935	879	869	676
Sporophila falcirostris	191	226	160	222	362	118	135	5	440	545	428	463	610	368	419	40	191	207	140	211	339	114	123	5	440	545	428	463	610	368	419	40	187	167	192	192	288	135	163	2	440	545	428	463	610	368	419	40
Sporophila frontalis	223	248	113	292	426	104	104	56	546	500	416	490	580	346	333	118	219	247	103	259	420	99	103	48	546	500	416	490	580	346	333	118	219	206	128	265	358	112	136	119	546	500	416	490	580	346	333	118
Sporophila hypochroma	110	429	1299	1331	601	1491	773	585	391	612	464	964	677	523	434	303	97	404	1118	1312	520	1283	709	619	391	612	464	964	677	523	434	303	57	236	2274	2870	313	1763	1580	1374	391	612	464	964	677	523	434	303
Sporophila hypoxantha	226	622	1456	891	806	1600	690	625	689	996	796	1009	978	726	697	522	220	611	1277	928	706	1544	659	631	689	996	796	1009	978	726	697	522	139	433	2450	1183	474	2369	662	987	689	996	796	1009	978	726	697	522
Sporophila intermedia	108	651	1485	1272	468	1418	1804	252	340	948	343	644	711	438	355	30	107	516	1293	1049	431	1045	1734	155	340	948	343	644	711	438	355	30	96	22	1068	802	16	773	1351	127	340	948	343	644	711	438	355	30
Sporophila leucoptera	312	901	1874	1696	1163	1629	1430	1293	1265	1326	1197	1340	1440	1242	1213	1161	344	886	1769	1601	1095	1541	1319	1382	1265	1326	1197	1340	1440	1242	1213	1161	191	459	2751	2582	996	2599	2210	1840	1265	1326	1197	1340	1440	1242	1213	1161
Sporophila lineola	488	2483	2864	2464	2659	2836	2688	2838	2481	2501	2604	2499	2622	2612	2608	2674	525	2445	2870	2465	2616	2843	2696	2861	2481	2501	2604	2499	2622	2612	2608	2674	278	1901	2883	2328	2409	2867	2732	2648	2481	2501	2604	2499	2622	2612	2608	2674
Sporophila luctuosa	95	0	29	1035	133	123	247	2	140	55	189	540	206	170	237	24	95	0	12	844	29	111	109	0	140	55	189	540	206	170	237	24	95	0	9	425	0	96	106	0	140	55	189	540	206	170	237	24
Sporophila melanogaster	150	492	451	1172	473	643	338	322	555	739	514	680	739	548	501	360	150	531	460	1256	450	587	353	323	555	739	514	680	739	548	501	360	79	398	366	2548	312	1202	399	303	555	739	514	680	739	548	501	360
Sporophila minuta	0	498	250	205	808	29	10	141	905	931	570	710	1219	648	487	203	1	740	568	439	990	22	15	178	905	931	570	710	1219	648	487	203	0	0	35	2	0	0	1	27	905	931	570	710	1219	648	487	203
Sporophila murallae	95	80	95	844	474	96	97	17	287	447	235	547	567	213	236	82	95	17	95	656	340	97	97	7	287	447	235	547	567	213	236	82	95	0	95	172	0	96	96	0	287	447	235	547	567	213	236	82
Sporophila nigricollis	236	1475	2520	1863	1498	2602	1104	2098	1315	1713	1642	1638	1691	1618	1624	1731	239	1380	2587	1820	1412	2693	1112	2109	1315	1713	1642	1638	1691	1618	1624	1731	123	806	2844	2559	1152	2806	794	2862	1315	1713	1642	1638	1691	1618	1624	1731
Sporophila nigrorufa	116	39	248	975	177	100	203	102	435	224	243	850	274	235	266	59	115	40	183	944	150	102	199	111	435	224	243	850	274	235	266	59	100	16	227	2044	72	96	134	462	435	224	243	850	274	235	266	59
Sporophila palustris	274	512	1291	1291	584	1397	920	597	723	870	614	909	773	619	561	426	301	508	1243	1307	526	1319	894	599	723	870	614	909	773	619	561	426	151	321	2603	2781	314	2645	2068	666	723	870	614	909	773	619	561	426
Sporophila plumbea	263	779	1721	819	961	1668	1509	1290	1260	1294	1284	1296	1335	1235	1345	1266	279	755	1857	859	905	1696	1594	1280	1260	1294	1284	1296	1335	1235	1345	1266	159	403	2380	762	715	2394	2308	1485	1260	1294	1284	1296	1335	1235	1345	1266
Sporophila ruficollis	257	599	903	756	743	1097	452	800	882	936	802	990	960	870	846	649	258	554	859	764	623	1055	456	811	882	936	802	990	960	870	846	649	171	343	1161	1027	389	1908	361	1629	882	936	802	990	960	870	846	649
Sporophila schistacea	6	285	89	812	466	96	6	5	847	909	648	1771	866	577	368	211	14	202	90	1281	528	99	5	3	847	909	648	1771	866	577	368	211	0	0	89	142	0	95	1	0	847	909	648	1771	866	577	368	211
Stelgidopteryx ruficollis	512	2947	3057	3057	2957	3057	3057	3057	2500	2968	2968	2968	2956	2968	2968	3057	581	2959	3057	3057	2961	3057	3057	3057	2500	2968	2968	2968	2956	2968	2968	3057	344	2961	3057	3057	2961	3057	3057	3057	2500	2968	2968	2968	2956	2968	2968	3057
Stephanophorus diadematus	229	314	228	334	406	312	200	135	500	499	430	444	556	434	413	287	225	307	213	322	378	294	185	103	500	499	430	444	556	434	413	287	196	257	155	283	311	264	160	97	500	499	430	444	556	434	413	287
Stephanoxis lalandi	168	473	193	430	497	171	229	308	444	752	474	634	731	486	476	406	162	452	172	443	453	144	223	276	444	752	474	634	731	486	476	406	135	347	177	377	391	146	176	248	444	752	474	634	731	486	476	406
Stigmatura budytoides	51	302	149	310	111	266	158	51	154	524	117	138	232	168	146	71	73	369	170	326	139	318	182	90	154	524	117	138	232	168	146	71	29	189	179	867	65	761	300	193	154	524	117	138	232	168	146	71
Stigmatura napensis	197	2144	280	2238	2110	2048	1868	238	1622	2102	771	948	2147	769	630	280	191	2067	238	2015	2013	2070	1920	347	1622	2102	771	948	2147	769	630	280	88	1338	188	2329	1122	2223	2302	213	1622	2102	771	948	2147	769	630	280
Streptoprocne biscutata	489	727	370	962	1008	412	414	325	1186	1143	748	894	1156	686	675	506	541	784	458	1050	1018	480	526	327	1186	1143	748	894	1156	686	675	506	303	592	507	1052	935	631	773	439	1186	1143	748	894	1156	686	675	506
Streptoprocne phelpsi	113	163	1373	28	551	1237	1297	41	629	1679	182	24	761	183	198	36	111	56	1357	33	387	1321	1327	55	629	1679	182	24	761	183	198	36	96	1	683	3	0	260	725	0	629	1679	182	24	761	183	198	36
Streptoprocne zonaris	214	748	351	767	919	641	262	538	1270	1320	1229	1216	1298	1183	1159	1140	210	677	397	783	792	616	267	538	1270	1320	1229	1216	1298	1183	1159	1140	157	344	619	701	618	1495	1117	695	1270	1320	1229	1216	1298	1183	1159	1140
Strix huhula	120	1458	1518	1356	1389	1113	1238	1744	1549	1668	1704	1510	1596	1662	1723	1788	108	1343	1503	1418	1288	1224	1349	1734	1549	1668	1704	1510	1596	1662	1723	1788	66	49	347	299	112	20	151	1175	1549	1668	1704	1510	1596	1662	1723	1788
Strix hylophila	217	354	102	382	389	97	118	143	556	614	382	502	572	359	369	253	213	349	86	371	349	86	107	115	556	614	382	502	572	359	369	253	207	299	123	331	315	99	104	150	556	614	382	502	572	359	369	253
Strix virgata	220	1266	1462	1496	1345	1278	1825	1715	1744	1602	1926	1709	1582	1909	1946	2009	188	1077	1505	1497	1222	1378	1817	1741	1744	1602	1926	1709	1582	1909	1946	2009	122	31	760	485	140	302	1641	530	1744	1602	1926	1709	1582	1909	1946	2009
Sturnella defilippii	95	18	100	169	67	207	227	16	145	132	180	199	122	177	227	6	95	35	99	153	80	222	213	18	145	132	180	199	122	177	227	6	96	55	138	145	72	216	200	8	145	132	180	199	122	177	227	6
Sturnella magna	21	157	511	52	552	349	321	128	940	859	457	186	1055	510	233	95	6	320	907	74	824	538	637	161	940	859	457	186	1055	510	233	95	0	0	478	0	0	151	309	99	940	859	457	186	1055	510	233	95
Sturnella militaris	10	700	16	868	614	35	183	335	1007	1027	866	1028	1063	838	871	661	8	767	16	1063	764	25	222	468	1007	1027	866	1028	1063	838	871	661	0	0	0	227	0	0	5	27	1007	1027	866	1028	1063	838	871	661
Sturnella superciliaris	407	687	473	1374	889	583	479	1088	1432	1112	1093	1130	1204	1088	1084	973	444	586	482	1330	743	602	467	954	1432	1112	1093	1130	1204	1088	1084	973	291	319	511	2579	578	533	343	1621	1432	1112	1093	1130	1204	1088	1084	973
Sublegatus modestus	328	1231	1237	1651	1356	1037	1705	1611	1461	1579	1496	1573	1592	1487	1525	1467	384	1174	1235	1629	1259	1096	1749	1560	1461	1579	1496	1573	1592	1487	1525	1467	224	611	1137	2468	1114	815	2732	1862	1461	1579	1496	1573	1592	1487	1525	1467
Sublegatus obscurior	19	880	1288	1186	896	1346	889	1022	1226	1083	997	1085	1242	988	996	933	15	873	1291	1207	959	1342	904	1021	1226	1083	997	1085	1242	988	996	933	0	0	193	262	0	216	3	224	1226	1083	997	1085	1242	988	996	933
Suiriri suiriri	158	441	295	306	711	308	211	152	357	612	232	311	578	193	323	43	169	464	291	336	454	295	226	176	357	612	232	311	578	193	323	43	149	322	202	756	542	222	190	114	357	612	232	311	578	193	323	43
Tachornis squamata	233	2019	2673	2329	1974	2657	2420	2499	1969	2024	2182	2198	2013	2156	2157	2236	257	1928	2685	2263	1856	2663	2398	2515	1969	2024	2182	2198	2013	2156	2157	2236	128	1078	2719	2219	913	2721	2486	2266	1969	2024	2182	2198	2013	2156	2157	2236
Tachuris rubrigastra	181	283	182	265	266	284	230	168	337	413	297	305	322	313	308	200	177	279	168	245	257	277	197	143	337	413	297	305	322	313	308	200	161	233	163	220	230	242	195	140	337	413	297	305	322	313	308	200
Tachybaptus dominicus	299	1368	1787	1582	1291	1773	1184	2008	1415	1728	1687	1624	1587	1699	1668	1882	321	1246	1655	1568	1150	1640	1193	1962	1415	1728	1687	1624	1587	1699	1668	1882	179	558	2500	2781	820	2611	831	2905	1415	1728	1687	1624	1587	1699	1668	1882
Tachycineta albiventer	512	2666	2914	2843	2662	2923	2874	3025	2503	2658	2828	2779	2645	2843	2769	2959	576	2624	2926	2849	2624	2930	2880	3027	2503	2658	2828	2779	2645	2843	2769	2959	332	2410	2948	2880	2401	2950	2890	3042	2503	2658	2828	2779	2645	2843	2769	2959
Tachycineta leucorrhoa	300	925	735	758	1159	790	1860	1277	1470	1443	1327	1400	1449	1339	1462	1322	308	791	746	813	1030	839	2043	1301	1470	1443	1327	1400	1449	1339	1462	1322	234	359	672	826	748	691	2674	1689	1470	1443	1327	1400	1449	1339	1462	1322
Tachycineta meyeni	95	35	134	153	147	144	155	57	150	146	150	147	242	139	164	34	95	52	125	153	170	137	154	62	150	146	150	147	242	139	164	34	97	55	118	133	156	125	139	24	150	146	150	147	242	139	164	34
Tachyphonus coronatus	212	581	353	517	512	419	288	407	467	885	613	774	731	645	564	492	206	578	339	558	504	403	284	395	467	885	613	774	731	645	564	492	124	391	273	529	374	365	204	316	467	885	613	774	731	645	564	492
Tachyphonus cristatus	143	1296	1395	1124	1299	1546	1604	1508	1726	1487	1673	1535	1512	1688	1592	1637	138	1216	1464	1339	1242	1553	1611	1522	1726	1487	1673	1535	1512	1688	1592	1637	55	18	899	144	62	1585	1552	714	1726	1487	1673	1535	1512	1688	1592	1637
Tachyphonus luctuosus	68	1384	890	1196	1352	1002	1474	1560	1491	1504	1571	1618	1506	1589	1496	1499	49	1360	1206	1446	1313	1241	1481	1577	1491	1504	1571	1618	1506	1589	1496	1499	15	18	196	75	30	46	846	815	1491	1504	1571	1618	1506	1589	1496	1499
Tachyphonus phoenicius	19	484	181	211	750	134	1729	158	1062	1047	911	912	1099	903	837	532	24	593	343	402	900	244	1729	340	1062	1047	911	912	1099	903	837	532	0	0	0	18	0	3	1961	29	1062	1047	911	912	1099	903	837	532
Tachyphonus rufiventer	95	127	2	1103	492	7	1	0	320	589	237	703	751	216	223	117	95	45	2	1003	429	8	2	0	320	589	237	703	751	216	223	117	95	0	1	351	0	6	0	0	320	589	237	703	751	216	223	117
Tachyphonus rufus	227	1644	2078	1917	1497	2329	977	1761	1582	1724	1453	1427	1627	1384	1356	1304	265	1519	1920	1841	1396	2336	981	1835	1582	1724	1453	1427	1627	1384	1356	1304	116	975	2619	2458	1071	2829	665	2583	1582	1724	1453	1427	1627	1384	1356	1304
Tachyphonus surinamus	21	1067	1000	1167	884	1181	878	971	1246	1191	1050	1143	1251	1101	1105	1018	13	1041	1130	1225	965	1171	982	1037	1246	1191	1050	1143	1251	1101	1105	1018	0	0	57	162	0	198	3	251	1246	1191	1050	1143	1251	1101	1105	1018
Taeniotriccus andrei	7	538	22	520	305	19	14	115	720	1007	517	703	753	576	394	221	0	578	24	646	334	20	12	81	720	1007	517	703	753	576	394	221	0	0	0	157	0	0	0	32	720	1007	517	703	753	576	394	221
Tangara callophrys	95	373	2	1120	727	96	0	3	400	787	315	959	991	384	236	191	95	188	1	1104	727	98	0	0	400	787	315	959	991	384	236	191	95	0	0	234	0	95	0	0	400	787	315	959	991	384	236	191
Tangara cayana	293	1298	2675	1605	1393	2474	1107	1920	1458	1545	1485	1524	1582	1491	1504	1586	329	1176	2797	1631	1329	2613	1114	1912	1458	1545	1485	1524	1582	1491	1504	1586	177	626	2874	2425	1112	2761	675	2624	1458	1545	1485	1524	1582	1491	1504	1586
Tangara chilensis	25	980	405	1052	929	1694	1626	937	1246	1248	1063	1445	1183	1037	1053	864	32	936	409	1261	972	1680	1588	995	1246	1248	1063	1445	1183	1037	1053	864	0	0	3	129	0	1952	1656	302	1246	1248	1063	1445	1183	1037	1053	864
Tangara cyanicollis	76	314	695	330	533	1195	1586	241	648	733	608	1045	743	540	446	309	63	297	780	476	568	1273	1760	318	648	733	608	1045	743	540	446	309	13	0	984	149	27	1097	2167	218	648	733	608	1045	743	540	446	309
Tangara cyanocephala	273	373	127	517	409	125	151	104	646	707	543	660	668	472	456	221	254	351	113	537	411	118	135	88	646	707	543	660	668	472	456	221	245	276	154	485	326	116	146	110	646	707	543	660	668	472	456	221
Tangara cyanoventris	161	452	9	804	475	13	20	20	610	808	359	960	739	368	307	207	154	487	10	863	503	16	18	17	610	808	359	960	739	368	307	207	117	235	3	814	326	0	0	0	610	808	359	960	739	368	307	207
Tangara desmaresti	93	320	3	77	147	12	13	14	303	640	227	274	416	252	172	110	81	345	0	70	130	4	10	8	303	640	227	274	416	252	172	110	49	195	0	16	63	0	0	0	303	640	227	274	416	252	172	110
Tangara fastuosa	108	141	100	1792	225	107	112	29	379	591	193	950	336	234	226	21	114	157	107	1415	175	103	119	10	379	591	193	950	336	234	226	21	104	62	99	2333	109	99	108	3	379	591	193	950	336	234	226	21
Tangara guttata	0	62	1	5	4	0	11	7	8	140	7	5	18	7	12	8	0	39	4	9	2	1	17	9	8	140	7	5	18	7	12	8	0	24	0	0	0	0	0	0	8	140	7	5	18	7	12	8
Tangara gyrola	14	1209	15	426	1321	4	6	111	1197	1372	1024	1200	1481	1134	1042	753	25	1192	20	805	1284	7	9	152	1197	1372	1024	1200	1481	1134	1042	753	0	1	0	6	0	1	1	33	1197	1372	1024	1200	1481	1134	1042	753
Tangara mexicana	71	1349	1618	1470	1425	1766	1844	1507	1538	1475	1559	1554	1570	1565	1640	1587	66	1292	1598	1505	1370	1739	1818	1521	1538	1475	1559	1554	1570	1565	1640	1587	19	13	1238	309	47	1871	1773	180	1538	1475	1559	1554	1570	1565	1640	1587
Tangara nigrocincta	6	587	14	456	705	2	8	48	842	1142	931	1260	1044	850	783	600	12	568	15	768	788	4	14	78	842	1142	931	1260	1044	850	783	600	0	0	7	143	0	1	1	0	842	1142	931	1260	1044	850	783	600
Tangara peruviana	184	324	100	262	280	95	111	10	447	645	261	455	484	220	257	68	176	321	98	245	306	95	101	9	447	645	261	455	484	220	257	68	186	236	97	197	217	95	97	45	447	645	261	455	484	220	257	68
Tangara preciosa	249	265	275	327	300	310	241	184	438	415	374	383	396	389	383	276	247	259	280	329	286	299	241	198	438	415	374	383	396	389	383	276	223	221	189	267	264	284	221	159	438	415	374	383	396	389	383	276
Tangara punctata	39	771	1740	1102	822	1844	1153	1088	1266	1123	1051	1237	1179	936	896	631	16	800	1681	1266	963	1758	1255	1161	1266	1123	1051	1237	1179	936	896	631	0	0	1057	198	0	444	75	260	1266	1123	1051	1237	1179	936	896	631
Tangara schrankii	4	713	11	917	666	1267	10	121	884	955	867	911	958	842	736	526	1	714	8	993	582	1347	10	159	884	955	867	911	958	842	736	526	0	0	0	112	0	1500	1	0	884	955	867	911	958	842	736	526
Tangara seledon	294	497	158	446	513	165	191	186	858	837	532	566	753	517	494	278	279	461	149	438	502	163	178	158	858	837	532	566	753	517	494	278	255	339	187	378	401	172	186	160	858	837	532	566	753	517	494	278
Tangara varia	36	365	1911	1627	665	2379	2036	1042	1033	765	608	1015	1049	534	461	337	13	322	1860	1529	766	2345	1997	1029	1033	765	608	1015	1049	534	461	337	0	0	1920	760	0	2502	2273	263	1033	765	608	1015	1049	534	461	337
Tangara velia	83	945	965	1537	1128	950	1170	1137	1338	1154	1229	1202	1289	1195	1263	1100	77	836	992	1523	1090	841	1149	1087	1338	1154	1229	1202	1289	1195	1263	1100	21	0	119	951	0	83	184	296	1338	1154	1229	1202	1289	1195	1263	1100
Tangara xanthogastra	100	676	113	784	649	111	15	159	727	946	654	728	906	648	512	396	101	618	113	756	577	112	16	173	727	946	654	728	906	648	512	396	96	0	96	141	0	96	1	9	727	946	654	728	906	648	512	396
Taoniscus nanus	37	114	1	368	119	26	37	13	173	295	213	378	308	289	256	44	31	140	1	378	145	27	34	13	173	295	213	378	308	289	256	44	6	69	2	423	50	18	13	4	173	295	213	378	308	289	256	44
Tapera naevia	331	2022	1266	2368	1968	813	823	2892	1966	2205	2663	2566	2205	2692	2556	2896	347	1862	1358	2491	1902	858	892	2993	1966	2205	2663	2566	2205	2692	2556	2896	197	1054	1398	2954	1424	727	593	3057	1966	2205	2663	2566	2205	2692	2556	2896
Taraba major	468	2511	2884	2745	2566	2931	2705	2564	2447	2522	2660	2639	2542	2664	2623	2534	509	2472	2888	2762	2531	2930	2721	2557	2447	2522	2660	2639	2542	2664	2623	2534	260	2004	2894	2775	2214	2921	2741	2273	2447	2522	2660	2639	2542	2664	2623	2534
Terenotriccus erythrurus	64	1436	1497	1382	1430	1195	1684	1540	1525	1523	1550	1540	1570	1569	1586	1563	52	1393	1513	1452	1367	1367	1678	1561	1525	1523	1550	1540	1570	1569	1586	1563	4	21	596	216	32	44	1510	403	1525	1523	1550	1540	1570	1569	1586	1563
Terenura humeralis	95	420	0	1301	447	0	1	0	770	987	505	1307	789	549	411	302	97	328	0	1371	511	0	1	0	770	987	505	1307	789	549	411	302	95	0	0	201	0	0	1	0	770	987	505	1307	789	549	411	302
Terenura maculata	225	513	50	560	417	44	106	140	723	845	515	754	673	528	397	309	218	503	60	588	424	42	104	125	723	845	515	754	673	528	397	309	180	329	68	548	305	49	76	116	723	845	515	754	673	528	397	309
Terenura sicki	0	155	0	833	45	0	1365	20	31	682	45	456	180	42	116	14	0	143	0	847	32	0	1207	12	31	682	45	456	180	42	116	14	1	44	0	1852	20	0	2261	5	31	682	45	456	180	42	116	14
Terenura spodioptila	31	854	1877	1326	807	1275	1203	983	1097	1061	672	1015	1153	654	601	423	13	821	1824	1315	910	1379	1296	964	1097	1061	672	1015	1153	654	601	423	0	0	1803	414	0	199	290	234	1097	1061	672	1015	1153	654	601	423
Tersina viridis	277	1276	615	1134	1182	2329	2351	1843	1702	1605	1780	1682	1448	1837	1816	2051	261	1121	399	1225	1005	2284	2348	1705	1702	1605	1780	1682	1448	1837	1816	2051	160	289	655	848	460	2600	2599	1573	1702	1605	1780	1682	1448	1837	1816	2051
Thalurania furcata	336	1954	2904	2303	1895	2919	2727	2806	2160	2022	2467	2273	2041	2482	2515	2595	373	1822	2896	2291	1764	2907	2736	2847	2160	2022	2467	2273	2041	2482	2515	2595	190	941	2921	1818	1121	2906	2783	2574	2160	2022	2467	2273	2041	2482	2515	2595
Thalurania glaucopis	285	618	273	560	592	292	356	302	873	939	695	739	808	699	673	533	293	613	264	570	581	281	347	300	873	939	695	739	808	699	673	533	214	445	242	541	453	267	291	257	873	939	695	739	808	699	673	533
Thalurania watertonii	105	81	96	1344	192	95	99	83	254	272	205	684	239	173	214	34	105	78	96	1053	170	95	100	44	254	272	205	684	239	173	214	34	100	35	95	2085	91	97	101	62	254	272	205	684	239	173	214	34
Thamnomanes ardesiacus	20	887	1963	1072	827	1911	1464	1047	1091	1074	745	876	1186	755	751	557	9	860	1890	1080	861	1854	1437	1064	1091	1074	745	876	1186	755	751	557	0	0	1959	139	0	1896	1160	134	1091	1074	745	876	1186	755	751	557
Thamnomanes caesius	100	1472	1858	1607	1472	1799	1659	1631	1646	1588	1696	1666	1591	1578	1435	1571	89	1413	1847	1628	1419	1786	1666	1626	1646	1588	1696	1666	1591	1578	1435	1571	32	50	1873	533	91	1540	1141	308	1646	1588	1696	1666	1591	1578	1435	1571
Thamnomanes saturninus	3	458	0	876	569	1617	1545	33	947	970	746	1131	938	805	654	476	6	481	0	1078	702	1678	1635	10	947	970	746	1131	938	805	654	476	0	0	0	8	0	2150	2010	0	947	970	746	1131	938	805	654	476
Thamnomanes schistogynus	95	484	4	1322	605	4	0	8	609	806	395	1078	863	418	363	226	95	318	2	1283	589	7	0	102	609	806	395	1078	863	418	363	226	95	0	0	369	0	0	0	0	609	806	395	1078	863	418	363	226
Thamnophilus aethiops	35	1347	2	988	1304	3	1431	622	1458	1460	1367	1425	1458	1347	1304	1250	38	1301	0	1254	1268	0	1529	519	1458	1460	1367	1425	1458	1347	1304	1250	2	7	0	26	1	0	1719	46	1458	1460	1367	1425	1458	1347	1304	1250
Thamnophilus amazonicus	42	1449	829	1240	1493	814	1453	1513	1490	1538	1593	1572	1619	1577	1581	1567	37	1413	1256	1428	1433	1256	1495	1551	1490	1538	1593	1572	1619	1577	1581	1567	2	29	3	90	61	2	11	172	1490	1538	1593	1572	1619	1577	1581	1567
Thamnophilus ambiguus	159	304	89	1246	497	91	99	1	562	669	304	1091	611	242	269	101	153	294	89	1200	451	91	99	0	562	669	304	1091	611	242	269	101	121	140	89	2178	315	89	96	0	562	669	304	1091	611	242	269	101
Thamnophilus caerulescens	340	623	675	827	825	837	563	821	1183	1096	1077	1103	1073	1153	1075	927	389	620	635	833	795	825	511	709	1183	1096	1077	1103	1073	1153	1075	927	218	409	458	1014	525	633	400	1291	1183	1096	1077	1103	1073	1153	1075	927
Thamnophilus cryptoleucus	95	265	0	362	278	1	846	87	367	457	266	268	356	260	217	64	95	259	0	326	251	0	881	117	367	457	266	268	356	260	217	64	95	0	0	4	0	0	1259	0	367	457	266	268	356	260	217	64
Thamnophilus doliatus	335	2292	2861	2603	2449	2921	2739	2799	2068	2356	1995	1715	2449	1959	2177	2257	385	2224	2869	2548	2391	2919	2754	2830	2068	2356	1995	1715	2449	1959	2177	2257	191	1570	2874	2709	1974	2882	2787	2805	2068	2356	1995	1715	2449	1959	2177	2257
Thamnophilus murinus	14	833	1008	1199	868	1066	905	1011	1096	1078	926	1062	1216	933	895	834	12	807	971	1210	915	995	887	962	1096	1078	926	1062	1216	933	895	834	0	0	32	256	0	35	5	213	1096	1078	926	1062	1216	933	895	834
Thamnophilus nigrocinereus	30	677	775	521	735	121	565	304	1143	1030	868	987	1141	994	734	563	9	801	1028	844	912	81	793	461	1143	1030	868	987	1141	994	734	563	0	0	2	50	0	0	0	0	1143	1030	868	987	1141	994	734	563
Thamnophilus palliatus	65	1037	89	675	1080	96	97	160	1231	1357	1118	1290	1262	1120	1047	731	65	900	91	872	979	102	100	210	1231	1357	1118	1290	1262	1120	1047	731	19	34	92	801	67	100	98	84	1231	1357	1118	1290	1262	1120	1047	731
Thamnophilus pelzelni	511	964	1675	1501	1124	1800	1026	1172	1145	1149	1127	1127	1167	1109	1036	960	530	944	1509	1444	1116	1593	1022	1133	1145	1149	1127	1127	1167	1109	1036	960	266	585	2525	2422	1261	2466	1002	2226	1145	1149	1127	1127	1167	1109	1036	960
Thamnophilus punctatus	33	446	1847	1550	601	410	1352	971	1026	912	544	1266	929	514	511	277	14	407	1795	1516	716	309	1353	1047	1026	912	544	1266	929	514	511	277	0	0	1728	609	0	1	920	129	1026	912	544	1266	929	514	511	277
Thamnophilus ruficapillus	296	490	188	334	500	195	169	133	740	873	506	535	750	487	503	352	294	460	185	323	480	187	157	105	740	873	506	535	750	487	503	352	257	366	169	274	399	168	160	106	740	873	506	535	750	487	503	352
Thamnophilus schistaceus	14	884	1	865	983	1497	1369	287	1191	1198	1056	1291	1202	1110	1020	862	24	854	2	1123	1028	1583	1446	249	1191	1198	1056	1291	1202	1110	1020	862	0	0	0	6	0	1818	1792	11	1191	1198	1056	1291	1202	1110	1020	862
Thamnophilus stictocephalus	19	315	106	274	454	413	13	48	792	863	677	929	857	665	622	363	24	383	129	452	600	716	1	116	792	863	677	929	857	665	622	363	0	0	0	46	0	29	0	1	792	863	677	929	857	665	622	363
Thamnophilus sticturus	101	622	100	688	226	135	281	10	308	1418	262	837	316	156	223	12	100	493	106	714	246	131	335	51	308	1418	262	837	316	156	223	12	99	213	95	1428	120	121	669	31	308	1418	262	837	316	156	223	12
Thamnophilus torquatus	311	1140	1782	1671	1328	1712	1691	1388	1477	1430	1344	1427	1465	1293	1387	1308	357	1077	1772	1642	1232	1732	1652	1377	1477	1430	1344	1427	1465	1293	1387	1308	205	630	2582	2403	1282	2576	2528	1793	1477	1430	1344	1427	1465	1293	1387	1308
Thlypopsis sordida	258	1532	1206	1877	1607	1363	1313	1959	1551	1739	1667	1646	1788	1659	1643	1741	290	1407	1244	1829	1527	1375	1320	1892	1551	1739	1667	1646	1788	1659	1643	1741	152	808	1894	2543	1211	2043	894	2846	1551	1739	1667	1646	1788	1659	1643	1741
Thraupis bonariensis	218	148	316	254	134	351	285	199	326	234	245	235	229	294	242	120	242	155	310	250	147	345	282	193	326	234	245	235	229	294	242	120	194	131	258	215	116	293	248	171	326	234	245	235	229	294	242	120
Thraupis cyanoptera	258	355	96	477	443	97	97	22	679	729	393	696	640	438	374	131	237	360	97	470	451	95	97	19	679	729	393	696	640	438	374	131	239	260	96	435	330	99	100	29	679	729	393	696	640	438	374	131
Thraupis episcopus	26	1425	1418	1527	1231	1328	1265	1315	1395	1499	1369	1404	1426	1363	1386	1345	21	1389	1422	1491	1249	1330	1331	1316	1395	1499	1369	1404	1426	1363	1386	1345	0	18	351	494	0	152	95	76	1395	1499	1369	1404	1426	1363	1386	1345
Thraupis ornata	234	464	99	602	621	101	6	14	863	865	433	873	825	373	351	180	233	457	96	623	616	97	5	9	863	865	433	873	825	373	351	180	204	256	95	532	382	94	1	8	863	865	433	873	825	373	351	180
Thraupis palmarum	516	2779	1633	2798	2741	2746	2708	2943	2521	2779	2865	2810	2720	2857	2798	2965	582	2772	1647	2793	2713	2742	2709	2936	2521	2779	2865	2810	2720	2857	2798	2965	343	2829	516	2828	2629	2792	2388	2988	2521	2779	2865	2810	2720	2857	2798	2965
Thraupis sayaca	686	1177	2205	1910	1199	1817	1939	1948	1650	1591	1682	1645	1495	1704	1669	1705	764	1107	2049	1793	1144	1752	1783	1840	1650	1591	1682	1645	1495	1704	1669	1705	484	607	3057	2965	990	2978	2725	3057	1650	1591	1682	1645	1495	1704	1669	1705
Threnetes leucurus	13	1174	75	1346	1090	17	19	496	1309	1299	1203	1248	1344	1173	1212	993	17	1139	51	1365	1118	17	16	462	1309	1299	1203	1248	1344	1173	1212	993	0	1	2	281	0	0	1	20	1309	1299	1203	1248	1344	1173	1212	993
Threnetes niger	96	244	0	233	467	93	0	9	995	646	202	666	788	228	151	65	96	349	0	357	671	89	0	16	995	646	202	666	788	228	151	65	95	0	0	99	0	89	0	0	995	646	202	666	788	228	151	65
Tiaris fuliginosus	251	452	551	1154	615	1194	1297	259	842	787	669	875	769	668	569	343	231	438	381	1133	550	843	1124	271	842	787	669	875	769	668	569	343	126	261	972	1495	369	1880	2143	256	842	787	669	875	769	668	569	343
Tiaris obscurus	107	333	2027	932	341	407	690	56	293	471	272	416	418	144	399	11	103	308	1851	798	292	379	684	85	293	471	272	416	418	144	399	11	96	154	2765	1976	291	365	1574	69	293	471	272	416	418	144	399	11
Tijuca atra	16	102	0	34	44	4	10	10	56	336	45	169	110	13	114	26	16	93	0	5	37	0	8	11	56	336	45	169	110	13	114	26	0	46	0	7	5	0	0	16	56	336	45	169	110	13	114	26
Tijuca condita	1	17	0	220	76	1	409	17	17	140	17	576	178	43	561	11	1	5	0	240	40	2	439	17	17	140	17	576	178	43	561	11	0	1	0	137	12	0	301	111	17	140	17	576	178	43	561	11
Tinamus guttatus	7	1021	0	872	1082	1574	1367	143	1250	1230	1073	1222	1322	994	1121	950	16	1021	0	1111	1117	1623	1435	157	1250	1230	1073	1222	1322	994	1121	950	0	0	0	6	0	426	1742	0	1250	1230	1073	1222	1322	994	1121	950
Tinamus major	35	1278	1188	1284	1295	772	1104	1233	1341	1407	1302	1406	1437	1289	1284	1282	35	1238	1230	1336	1256	954	1140	1245	1341	1407	1302	1406	1437	1289	1284	1282	0	3	95	198	0	2	0	20	1341	1407	1302	1406	1437	1289	1284	1282
Tinamus solitarius	272	484	100	668	597	189	263	182	798	806	540	822	814	614	491	384	258	464	91	722	577	177	246	157	798	806	540	822	814	614	491	384	219	323	101	664	432	175	236	131	798	806	540	822	814	614	491	384
Tinamus tao	46	1014	42	464	1077	26	836	659	1251	1278	1197	1279	1272	1154	1161	1012	39	1012	42	803	1054	34	1060	740	1251	1278	1197	1279	1272	1154	1161	1012	6	3	1	162	25	0	909	526	1251	1278	1197	1279	1272	1154	1161	1012
Tityra cayana	517	2804	2870	2898	2842	2865	2836	2990	2517	2801	2889	2888	2810	2888	2872	2981	581	2804	2875	2906	2833	2872	2844	2996	2517	2801	2889	2888	2810	2888	2872	2981	343	2865	2917	2930	2883	2904	2867	3025	2517	2801	2889	2888	2810	2888	2872	2981
Tityra inquisitor	341	1777	927	2179	2013	2463	1927	2499	1954	1981	2201	2056	2174	2286	2168	2662	360	1603	983	2165	1946	2620	2156	2587	1954	1981	2201	2056	2174	2286	2168	2662	203	808	867	2607	1491	2867	2655	3023	1954	1981	2201	2056	2174	2286	2168	2662
Tityra semifasciata	67	1272	4	509	1178	1609	1603	1021	1481	1418	1351	1469	1366	1289	1320	1238	49	1248	3	1008	1171	1666	1615	1209	1481	1418	1351	1469	1366	1289	1320	1238	7	8	0	13	12	1689	1953	565	1481	1418	1351	1469	1366	1289	1320	1238
Todirostrum chrysocrotaphum	5	1204	0	941	1068	0	571	334	1185	1323	1090	1224	1298	1074	1068	952	8	1181	0	1134	1085	0	665	461	1185	1323	1090	1224	1298	1074	1068	952	0	1	0	14	0	0	4	16	1185	1323	1090	1224	1298	1074	1068	952
Todirostrum cinereum	326	1524	2701	1952	1791	2783	1143	2408	1789	1779	1757	1680	1924	1642	1692	1832	357	1412	2850	1903	1735	2832	1121	2451	1789	1779	1757	1680	1924	1642	1692	1832	199	806	2941	2604	1527	2894	774	2937	1789	1779	1757	1680	1924	1642	1692	1832
Todirostrum maculatum	19	1141	1187	1242	1092	1183	1104	1070	1265	1265	1282	1260	1307	1264	1259	1182	14	1129	1299	1339	1117	1301	1262	1168	1265	1265	1282	1260	1307	1264	1259	1182	0	0	126	261	0	96	43	31	1265	1265	1282	1260	1307	1264	1259	1182
Todirostrum pictum	24	562	1858	1431	776	487	1707	1066	997	974	645	1030	1117	652	561	342	13	449	1795	1396	904	313	1605	1111	997	974	645	1030	1117	652	561	342	0	0	1643	525	0	7	2034	275	997	974	645	1030	1117	652	561	342
Todirostrum poliocephalum	193	340	108	401	382	15	23	43	728	691	487	690	631	436	331	206	191	349	110	408	375	12	23	30	728	691	487	690	631	436	331	206	174	154	101	248	230	0	1	4	728	691	487	690	631	436	331	206
Tolmomyias assimilis	20	1242	747	1369	1239	899	678	1227	1312	1352	1217	1356	1415	1262	1239	1198	17	1209	777	1384	1244	817	553	1228	1312	1352	1217	1356	1415	1262	1239	1198	0	1	4	257	0	13	1	153	1312	1352	1217	1356	1415	1262	1239	1198
Tolmomyias flaviventris	218	1835	2028	2290	1860	1706	2089	2284	1953	1854	2099	2010	1916	2059	2063	2122	221	1700	2048	2274	1720	1718	2092	2240	1953	1854	2099	2010	1916	2059	2063	2122	94	588	1564	2159	725	169	1385	2350	1953	1854	2099	2010	1916	2059	2063	2122
Tolmomyias poliocephalus	60	1342	962	1516	1370	826	1055	1247	1437	1448	1436	1388	1515	1400	1418	1390	68	1289	1025	1485	1319	844	1138	1258	1437	1448	1436	1388	1515	1400	1418	1390	13	8	53	595	9	17	110	229	1437	1448	1436	1388	1515	1400	1418	1390
Tolmomyias sulphurescens	425	2035	2558	2600	1751	2513	2668	2882	2370	2141	2719	2547	1982	2656	2680	2888	463	1874	2541	2553	1633	2554	2712	2895	2370	2141	2719	2547	1982	2656	2680	2888	257	924	1948	2160	959	2161	2803	2745	2370	2141	2719	2547	1982	2656	2680	2888
Topaza pella	38	610	1647	1086	827	735	967	1099	1206	1027	876	1136	1155	1010	704	431	16	665	1638	1275	983	834	1128	1215	1206	1027	876	1136	1155	1010	704	431	0	0	729	314	0	28	66	236	1206	1027	876	1136	1155	1010	704	431
Topaza pyra	95	217	620	307	201	68	136	157	359	402	230	263	291	252	189	143	95	213	590	276	187	83	145	153	359	402	230	263	291	252	189	143	95	0	421	0	0	33	0	13	359	402	230	263	291	252	189	143
Touit huetii	9	372	232	572	408	344	13	30	862	857	697	866	844	643	634	338	17	389	277	740	488	379	3	40	862	857	697	866	844	643	634	338	0	0	1	183	0	8	0	31	862	857	697	866	844	643	634	338
Touit melanonotus	211	383	103	152	594	97	118	13	609	936	242	306	777	261	281	40	190	357	99	131	552	96	112	10	609	936	242	306	777	261	281	40	199	204	100	113	365	95	109	121	609	936	242	306	777	261	281	40
Touit purpuratus	24	1053	1644	1010	925	2029	1154	1065	1284	1197	1092	1175	1285	1093	1062	896	14	1029	1622	1179	1013	2003	1267	1180	1284	1197	1092	1175	1285	1093	1062	896	0	0	852	11	0	2256	174	272	1284	1197	1092	1175	1285	1093	1062	896
Touit surdus	250	369	245	733	650	1949	1935	346	849	702	334	877	801	305	279	75	237	345	160	760	560	2011	2001	266	849	702	334	877	801	305	279	75	228	201	844	847	442	2403	659	1063	849	702	334	877	801	305	279	75
Trichothraupis melanops	234	618	590	845	799	551	378	711	878	981	922	967	1046	898	887	789	246	642	621	858	772	553	390	618	878	981	922	967	1046	898	887	789	138	444	503	926	567	449	311	840	878	981	922	967	1046	898	887	789
Triclaria malachitacea	220	268	0	539	349	96	5	9	526	542	303	845	526	405	254	68	214	258	0	542	365	96	4	7	526	542	303	845	526	405	254	68	210	201	0	505	284	97	6	22	526	542	303	845	526	405	254	68
Tringa flavipes	518	2947	2963	3057	2958	2961	3057	3057	2498	2968	2968	2968	2955	2968	2968	3057	578	2959	2963	3057	2961	2961	3057	3057	2498	2968	2968	2968	2955	2968	2968	3057	342	2961	2963	3057	2961	2961	3057	3057	2498	2968	2968	2968	2955	2968	2968	3057
Tringa melanoleuca	516	2947	2963	3057	2957	2961	3057	3057	2498	2968	2968	2968	2955	2968	2968	3057	581	2959	2963	3057	2959	2961	3057	3057	2498	2968	2968	2968	2955	2968	2968	3057	345	2961	2963	3057	2961	2961	3057	3057	2498	2968	2968	2968	2955	2968	2968	3057
Tringa solitaria	514	2947	2964	3057	2960	3057	3057	3057	2507	2968	2968	2968	2959	2968	2968	3057	581	2959	2964	3057	2961	3057	3057	3057	2507	2968	2968	2968	2959	2968	2968	3057	343	2961	2964	3057	2961	3057	3057	3057	2507	2968	2968	2968	2959	2968	2968	3057
Troglodytes rufulus	99	229	210	43	360	98	147	9	215	829	118	20	518	97	159	8	101	108	170	35	251	101	139	11	215	829	118	20	518	97	159	8	96	30	125	1	0	96	96	0	215	829	118	20	518	97	159	8
Trogon collaris	61	1160	1308	1502	1271	1165	1218	1230	1367	1311	1315	1424	1427	1269	1281	1257	63	1103	1319	1479	1232	1211	1248	1183	1367	1311	1315	1424	1427	1269	1281	1257	15	1	318	375	6	61	74	51	1367	1311	1315	1424	1427	1269	1281	1257
Trogon curucui	201	1932	222	2456	1671	2266	2101	1997	1885	1971	1760	1965	1792	1842	1686	1901	229	1801	262	2407	1507	2264	2128	1963	1885	1971	1760	1965	1792	1842	1686	1901	100	952	249	2489	704	2492	2333	2743	1885	1971	1760	1965	1792	1842	1686	1901
Trogon melanurus	42	1400	1017	1361	1348	1202	1287	1394	1417	1481	1465	1473	1493	1472	1454	1391	36	1347	1115	1413	1304	1244	1337	1360	1417	1481	1465	1473	1493	1472	1454	1391	0	16	24	241	3	20	5	76	1417	1481	1465	1473	1493	1472	1454	1391
Trogon personatus	99	1556	150	39	321	108	366	6	215	2698	111	20	412	97	158	8	101	1262	138	33	219	112	357	10	215	2698	111	20	412	97	158	8	96	278	120	1	0	96	96	0	215	2698	111	20	412	97	158	8
Trogon rufus	213	1267	1167	1431	1215	1020	1125	1506	1635	1522	1609	1625	1472	1596	1672	1693	157	1082	1246	1432	1101	1112	1207	1473	1635	1522	1609	1625	1472	1596	1672	1693	123	23	303	535	107	243	111	621	1635	1522	1609	1625	1472	1596	1672	1693
Trogon surrucura	352	622	494	787	752	543	282	265	986	913	774	883	968	735	748	569	350	624	455	814	691	516	265	235	986	913	774	883	968	735	748	569	220	441	365	890	494	594	207	161	986	913	774	883	968	735	748	569
Trogon viridis	159	1664	1374	1674	1586	1373	1720	1759	1838	1733	1844	1815	1718	1868	1820	1919	147	1555	1460	1685	1507	1462	1730	1755	1838	1733	1844	1815	1718	1868	1820	1919	64	111	12	717	189	20	535	1042	1838	1733	1844	1815	1718	1868	1820	1919
Tryngites subruficollis	151	954	1704	1505	939	2360	2095	1584	1342	1294	1267	1335	1246	1386	1386	1269	99	591	1593	1466	675	2299	1980	1351	1342	1294	1267	1335	1246	1386	1386	1269	112	15	1095	875	87	2595	2261	846	1342	1294	1267	1335	1246	1386	1386	1269
Turdus albicollis	297	962	900	1439	1154	777	1000	1660	1740	1392	1770	1667	1445	1781	1815	1891	262	671	1020	1459	906	912	1073	1638	1740	1392	1770	1667	1445	1781	1815	1891	164	15	234	696	125	258	220	822	1740	1392	1770	1667	1445	1781	1815	1891
Turdus amaurochalinus	480	1383	1475	1937	1576	1401	875	2205	1872	1754	2031	1948	1824	1911	1951	2093	544	1269	1494	1861	1474	1375	932	2128	1872	1754	2031	1948	1824	1911	1951	2093	329	584	2332	2985	1275	2551	667	3057	1872	1754	2031	1948	1824	1911	1951	2093
Turdus flavipes	263	437	118	757	534	112	167	81	827	774	637	936	777	547	553	273	254	410	110	793	529	104	148	61	827	774	637	936	777	547	553	273	224	294	109	741	400	101	141	92	827	774	637	936	777	547	553	273
Turdus fumigatus	61	1014	1991	1011	1257	1989	1976	1601	1289	1331	1272	1508	1441	1352	1167	1079	65	937	1971	1385	1186	1953	1950	1602	1289	1331	1272	1508	1441	1352	1167	1079	15	4	2148	337	64	2107	2034	869	1289	1331	1272	1508	1441	1352	1167	1079
Turdus hauxwelli	96	984	3	1265	898	0	2	25	931	1218	717	1411	1154	699	595	470	99	933	3	1355	908	0	2	90	931	1218	717	1411	1154	699	595	470	95	0	2	145	0	0	2	0	931	1218	717	1411	1154	699	595	470
Turdus ignobilis	14	377	7	1116	639	1282	730	68	1027	838	940	1148	991	946	835	598	10	339	6	1238	724	1334	834	145	1027	838	940	1148	991	946	835	598	0	0	0	23	0	964	242	0	1027	838	940	1148	991	946	835	598
Turdus lawrencii	10	741	5	816	958	1121	1111	102	1073	1083	951	1179	1266	1000	904	708	11	773	5	1004	1012	1234	1263	158	1073	1083	951	1179	1266	1000	904	708	0	0	0	3	0	94	1465	0	1073	1083	951	1179	1266	1000	904	708
Turdus leucomelas	331	1352	2880	1842	1561	2911	1222	2465	1756	1654	1790	1793	1804	1802	1861	1936	356	1226	2954	1872	1505	2932	1185	2563	1756	1654	1790	1793	1804	1802	1861	1936	190	586	2956	2559	1207	2956	781	2961	1756	1654	1790	1793	1804	1802	1861	1936
Turdus leucops	112	270	1179	106	484	469	649	22	611	1206	210	23	665	357	265	24	109	126	1256	53	338	325	615	29	611	1206	210	23	665	357	265	24	96	2	644	1	0	97	116	17	611	1206	210	23	665	357	265	24
Turdus nudigenis	5	998	621	223	607	1417	425	234	760	1254	406	429	1025	388	429	208	3	1054	828	367	740	1526	543	252	760	1254	406	429	1025	388	429	208	0	2	331	220	2	877	187	240	760	1254	406	429	1025	388	429	208
Turdus olivater	96	2449	96	6	24	122	110	3	93	2761	93	3	23	93	102	4	96	2210	96	5	19	124	116	4	93	2761	93	3	23	93	102	4	96	1122	96	1	0	102	96	0	93	2761	93	3	23	93	102	4
Turdus rufiventris	537	789	1523	1431	989	1773	1793	1547	1302	1308	1420	1396	1279	1396	1403	1405	587	787	1485	1436	940	1574	1630	1504	1302	1308	1420	1396	1279	1396	1403	1405	322	465	2518	2775	756	3045	3004	2958	1302	1308	1420	1396	1279	1396	1403	1405
Tyranneutes stolzmanni	32	1239	20	1216	1280	3	1442	387	1406	1376	1364	1451	1433	1392	1291	1246	34	1206	18	1379	1250	7	1535	368	1406	1376	1364	1451	1433	1392	1291	1246	1	2	0	3	0	0	1748	0	1406	1376	1364	1451	1433	1392	1291	1246
Tyranneutes virescens	26	564	1836	1559	583	280	1558	888	1047	954	503	1261	892	532	534	266	13	499	1776	1518	692	155	1457	983	1047	954	503	1261	892	532	534	266	0	0	1646	778	0	1	1913	50	1047	954	503	1261	892	532	534	266
Tyrannopsis sulphurea	63	1452	1835	1172	1497	1931	1582	1573	1552	1526	1549	1552	1629	1558	1579	1539	49	1418	1802	1384	1435	1904	1593	1599	1552	1526	1549	1552	1629	1558	1579	1539	2	28	1930	73	53	2141	479	578	1552	1526	1549	1552	1629	1558	1579	1539
Tyrannulus elatus	25	1206	920	1281	1209	893	857	1175	1350	1324	1290	1337	1403	1245	1268	1226	21	1175	945	1333	1214	837	904	1224	1350	1324	1290	1337	1403	1245	1268	1226	0	1	6	196	0	10	0	29	1350	1324	1290	1337	1403	1245	1268	1226
Tyrannus albogularis	174	1571	2446	1748	1670	2069	2062	2029	1882	1687	1845	1873	1762	1892	1870	1961	186	1423	2406	1766	1533	2130	2079	1982	1882	1687	1845	1873	1762	1892	1870	1961	86	99	2384	529	360	1249	1925	1164	1882	1687	1845	1873	1762	1892	1870	1961
Tyrannus melancholicus	511	2948	3057	3057	2958	3057	3057	3057	2500	2968	2968	2968	2956	2968	2968	3057	578	2960	3057	3057	2961	3057	3057	3057	2500	2968	2968	2968	2956	2968	2968	3057	341	2961	3057	3057	2961	3057	3057	3057	2500	2968	2968	2968	2956	2968	2968	3057
Tyrannus savana	346	1453	2358	1924	1341	1308	2388	2547	2091	1780	2492	2393	1599	2481	2486	2681	352	1298	2486	1967	1190	1489	2422	2644	2091	1780	2492	2393	1599	2481	2486	2681	205	233	1487	978	346	710	1967	2043	2091	1780	2492	2393	1599	2481	2486	2681
Tyrannus tyrannus	63	1152	177	1122	1264	131	34	753	1354	1307	1211	980	1433	1176	1052	924	54	1040	106	1122	1207	87	28	640	1354	1307	1211	980	1433	1176	1052	924	23	6	161	400	80	163	36	289	1354	1307	1211	980	1433	1176	1052	924
Tyto alba	511	2948	3057	3057	2957	3057	3057	3057	2500	2968	2968	2968	2956	2968	2968	3057	579	2960	3057	3057	2961	3057	3057	3057	2500	2968	2968	2968	2956	2968	2968	3057	342	2961	3057	3057	2961	3057	3057	3057	2500	2968	2968	2968	2956	2968	2968	3057
Uropelia campestris	121	818	1907	2469	893	2484	1457	963	860	1089	842	1009	1043	859	763	637	155	757	1994	2650	828	2555	1473	1052	860	1089	842	1009	1043	859	763	637	81	345	2479	2803	650	2565	2349	1414	860	1089	842	1009	1043	859	763	637
Vanellus cayanus	469	2715	2890	2788	2728	2939	2760	3007	2455	2696	2802	2767	2712	2802	2779	2908	527	2685	2895	2804	2686	2943	2777	3008	2455	2696	2802	2767	2712	2802	2779	2908	294	2631	2929	2820	2610	2940	2823	3037	2455	2696	2802	2767	2712	2802	2779	2908
Vanellus chilensis	371	1512	1602	2020	1602	1819	981	2282	1878	1790	2254	2217	1885	2242	2239	2482	385	1363	1634	2075	1490	1900	1035	2408	1878	1790	2254	2217	1885	2242	2239	2482	230	611	2567	2864	1130	2926	712	3027	1878	1790	2254	2217	1885	2242	2239	2482
Veniliornis affinis	48	1408	3	1485	1344	5	1013	502	1521	1513	1346	1491	1473	1411	1361	1306	63	1365	2	1503	1289	7	1111	463	1521	1513	1346	1491	1473	1411	1361	1306	8	20	1	279	23	1	505	28	1521	1513	1346	1491	1473	1411	1361	1306
Veniliornis cassini	16	402	1677	1311	500	1589	951	412	659	962	367	1363	795	422	416	204	11	404	1579	1390	620	1563	1062	444	659	962	367	1363	795	422	416	204	0	0	897	108	0	565	483	127	659	962	367	1363	795	422	416	204
Veniliornis maculifrons	167	477	1	1003	482	97	107	3	632	1073	230	1066	647	317	341	111	172	477	0	1107	476	96	107	5	632	1073	230	1066	647	317	341	111	112	251	0	986	272	94	96	0	632	1073	230	1066	647	317	341	111
Veniliornis mixtus	267	677	2114	2236	739	1927	1950	782	866	928	831	968	926	821	784	637	283	699	2020	2415	724	1836	1856	806	866	928	831	968	926	821	784	637	150	401	2748	2862	596	2697	2699	956	866	928	831	968	926	821	784	637
Veniliornis passerinus	497	2637	2815	2624	2633	2796	2701	2735	2487	2610	2568	2552	2594	2639	2548	2693	530	2599	2850	2636	2581	2812	2713	2745	2487	2610	2568	2552	2594	2639	2548	2693	282	2369	2869	2692	2322	2848	2740	2625	2487	2610	2568	2552	2594	2639	2548	2693
Veniliornis spilogaster	326	668	431	517	712	421	390	323	871	961	670	745	988	655	663	476	327	662	402	527	666	409	374	353	871	961	670	745	988	655	663	476	257	488	311	447	517	308	307	212	871	961	670	745	988	655	663	476
Vireo altiloquus	18	773	1506	1144	782	1635	1311	916	1043	1004	941	1033	1147	997	938	846	7	761	1480	1185	810	1554	1344	978	1043	1004	941	1033	1147	997	938	846	0	0	582	131	0	1689	1632	188	1043	1004	941	1033	1147	997	938	846
Vireo flavoviridis	95	127	269	1823	373	104	110	111	495	564	319	1105	497	291	287	82	95	10	136	1613	245	106	113	39	495	564	319	1105	497	291	287	82	95	0	105	1192	0	100	104	7	495	564	319	1105	497	291	287	82
Vireo olivaceus	514	2949	3057	3057	2960	3057	3057	3057	2507	2968	2968	2968	2959	2968	2968	3057	580	2960	3057	3057	2961	3057	3057	3057	2507	2968	2968	2968	2959	2968	2968	3057	345	2961	3057	3057	2961	3057	3057	3057	2507	2968	2968	2968	2959	2968	2968	3057
Vireolanius leucotis	22	795	1044	1151	806	1738	996	745	1111	1144	1106	1343	1163	1124	1090	972	18	820	1128	1337	946	1699	1158	900	1111	1144	1106	1343	1163	1124	1090	972	0	0	97	149	0	781	17	2	1111	1144	1106	1343	1163	1124	1090	972
Volatinia jacarina	438	2615	2968	2816	2553	2964	2913	3057	2354	2628	2916	2784	2580	2920	2741	3016	500	2577	2968	2850	2528	2964	2909	3057	2354	2628	2916	2784	2580	2920	2741	3016	284	2197	2968	2863	2183	2963	2885	3057	2354	2628	2916	2784	2580	2920	2741	3016
Willisornis poecilinotus	48	1445	926	1361	1361	633	1361	1369	1488	1548	1492	1495	1497	1517	1507	1489	43	1404	1183	1423	1323	1007	1398	1365	1488	1548	1492	1495	1497	1517	1507	1489	2	23	22	194	10	2	5	41	1488	1548	1492	1495	1497	1517	1507	1489
Xanthopsar flavus	127	288	151	269	136	99	178	32	270	373	276	289	221	260	285	53	130	280	143	261	117	99	159	23	270	373	276	289	221	260	285	53	111	229	133	232	99	108	159	19	270	373	276	289	221	260	285	53
Xenopipo atronitens	30	593	1849	805	598	1878	1886	501	1227	1073	1017	1169	1066	963	873	484	21	625	1809	956	748	1844	1862	553	1227	1073	1017	1169	1066	963	873	484	0	0	1819	122	0	830	2032	16	1227	1073	1017	1169	1066	963	873	484
Xenopsaris albinucha	360	805	2674	1849	1032	2633	1856	1065	1047	999	883	1134	1164	910	865	647	395	742	2500	1672	992	2278	1675	1087	1047	999	883	1134	1164	910	865	647	185	292	2888	2560	925	2879	2756	1861	1047	999	883	1134	1164	910	865	647
Xipholena atropurpurea	133	192	99	1752	500	107	98	88	446	518	280	726	547	345	255	115	132	185	101	1311	398	110	98	46	446	518	280	726	547	345	255	115	121	87	95	2345	280	105	96	54	446	518	280	726	547	345	255	115
Xipholena lamellipennis	33	618	590	542	627	906	459	205	950	1017	720	857	973	718	657	381	26	679	808	744	712	988	652	250	950	1017	720	857	973	718	657	381	0	0	428	259	0	421	196	76	950	1017	720	857	973	718	657	381
Xipholena punicea	49	1115	1488	1197	1278	1019	1348	1201	1333	1275	1221	1372	1423	1144	1127	937	36	1103	1470	1309	1241	1123	1346	1209	1333	1275	1221	1372	1423	1144	1127	937	1	0	444	44	0	2	190	102	1333	1275	1221	1372	1423	1144	1127	937
Xolmis cinereus	311	1067	1976	999	1300	1926	791	1668	1625	1434	1762	1722	1616	1782	1772	1816	318	942	2072	1157	1200	2096	857	1864	1625	1434	1762	1722	1616	1782	1772	1816	185	335	2408	1023	813	2599	615	2211	1625	1434	1762	1722	1616	1782	1772	1816
Xolmis coronatus	97	59	217	14	17	153	165	75	162	118	114	28	521	118	141	25	96	64	195	0	29	154	147	61	162	118	114	28	521	118	141	25	100	63	127	0	38	129	124	26	162	118	114	28	521	118	141	25
Xolmis dominicanus	130	235	115	307	275	26	55	26	334	408	264	360	361	250	252	64	125	225	125	300	260	25	52	22	334	408	264	360	361	250	252	64	109	216	109	257	224	33	31	9	334	408	264	360	361	250	252	64
Xolmis irupero	497	651	1177	911	760	727	898	535	1354	1073	713	768	1005	671	666	433	544	636	1211	972	728	754	958	551	1354	1073	713	768	1005	671	666	433	327	399	2340	1455	577	696	1596	687	1354	1073	713	768	1005	671	666	433
Zenaida auriculata	370	912	2058	1776	1376	1313	1248	2226	1306	1384	1747	1715	1675	1796	1723	1837	405	847	1985	1717	1272	1317	1269	2150	1306	1384	1747	1715	1675	1796	1723	1837	221	363	3052	3006	1057	2332	917	3057	1306	1384	1747	1715	1675	1796	1723	1837
Zimmerius gracilipes	17	1155	263	1366	1204	29	108	618	1274	1289	1135	1351	1407	1158	1188	1022	25	1112	118	1411	1212	40	25	608	1274	1289	1135	1351	1407	1158	1188	1022	0	0	2	174	0	3	3	9	1274	1289	1135	1351	1407	1158	1188	1022
Zonotrichia capensis	335	1124	1905	1690	1452	2078	1137	2373	1701	1497	2021	1996	1751	1985	2119	2271	349	1017	1946	1735	1347	2190	1180	2416	1701	1497	2021	1996	1751	1985	2119	2271	204	358	2867	2587	994	2943	840	3057	1701	1497	2021	1996	1751	1985	2119	2271

## Sheet: Effect_sizes
time	F	F	F	F	F	F	F	F	P	P	P	P	P	P	P	P											F	F	F	F	F	F	F	F	P	P	P	P	P	P	P	P
aogcm	CGCM2	CGCM2	CGCM2	CGCM2	CGCM2	CGCM2	CGCM2	CGCM2	CGCM2	CGCM2	CGCM2	CGCM2	CGCM2	CGCM2	CGCM2	CGCM2	CGCM2	CGCM2	CGCM2	CGCM2	CGCM2	CGCM2	CGCM2	CGCM2	CGCM2	CGCM2	CSIRO	CSIRO	CSIRO	CSIRO	CSIRO	CSIRO	CSIRO	CSIRO	CSIRO	CSIRO	CSIRO	CSIRO	CSIRO	CSIRO	CSIRO	CSIRO	CSIRO	CSIRO	CSIRO	CSIRO	CSIRO	CSIRO	CSIRO
sdm	BIOCLIM	EUCL	GAM	GLM	GOWER	MARS	MAXENT	RAND	BIOCLIM	EUCL	GAM	GLM	GOWER	MARS	MAXENT	RAND	BIOCLIM	EUCL	GAM	GLM	GOWER	MARS	MAXENT	RAND	DMEANPAR	VDPAR	BIOCLIM	EUCL	GAM	GLM	GOWER	MARS	MAXENT	RAND	BIOCLIM	EUCL	GAM	GLM	GOWER	MARS	MAXENT	RAND	BIOCLIM	EUCL	GAM	GLM	GOWER	MARS	MAXENT
differences																	Y	Y	Y	Y	Y	Y	Y	Y	Y	Y																	Y	Y	Y	Y	Y	Y	Y
Species
Actitis macularius	508	2947	2963	3057	2956	2961	2962	3057	2498	2968	2968	2968	2955	2968	2968	3057	-79.6637	-0.707547	-0.168464	2.99865	0.0338409	-0.235849	-0.202156	0	-9.74316	99.9374	578	2959	2963	3057	2959	2961	2962	3057	2498	2968	2968	2968	2955	2968	2968	3057	-76.8615	-0.303235	-0.168464	2.99865	0.135364	-0.235849	-0.202156
Aegolius harrisii	269	316	459	368	264	350	313	237	418	423	364	377	350	354	370	229	-35.6459	-25.2955	26.0989	-2.38727	-24.5714	-1.12994	-15.4054	3.49345	-9.35539	49.1379	272	306	405	369	255	345	321	236	418	423	364	377	350	354	370	229	-34.9282	-27.6596	11.2637	-2.12202	-27.1429	-2.54237	-13.2432
Aeronautes montivagus	110	1366	1742	136	689	1347	1887	104	688	1548	305	31	1137	279	252	56	-84.0116	-11.7571	471.148	338.71	-39.4019	382.796	648.81	85.7143	224.001	9265.63	106	1259	1740	97	558	1451	1856	116	688	1548	305	31	1137	279	252	56	-84.593	-18.6693	470.492	212.903	-50.9235	420.072	636.508
Agelaioides badius	441	901	1156	1028	732	1030	1027	809	1137	1238	814	905	962	740	798	583	-61.2137	-27.2213	42.0147	13.5912	-23.9085	39.1892	28.6967	38.765	6.23916	188.577	486	869	1239	1097	701	1117	1122	849	1137	1238	814	905	962	740	798	583	-57.2559	-29.8061	52.2113	21.2155	-27.131	50.9459	40.6015
Agelasticus cyanopus	161	525	2081	613	842	1739	1657	1107	1214	882	919	1261	1068	839	892	620	-86.7381	-40.4762	126.442	-51.3878	-21.161	107.271	85.7623	78.5484	24.7825	863.508	129	334	2316	667	607	2013	1883	1162	1214	882	919	1261	1068	839	892	620	-89.374	-62.1315	152.013	-47.1055	-43.1648	139.928	111.099
Agelasticus thilius	157	74	182	192	88	175	165	109	285	197	196	217	219	201	213	81	-44.9123	-62.4365	-7.14286	-11.5207	-59.8174	-12.9353	-22.5352	34.5679	-23.3416	128.371	159	85	162	183	99	162	163	100	285	197	196	217	219	201	213	81	-44.2105	-56.8528	-17.3469	-15.6682	-54.7945	-19.403	-23.4742
Alectrurus risora	410	368	145	102	439	344	193	109	861	571	199	202	490	311	239	27	-52.381	-35.5517	-27.1357	-49.505	-10.4082	10.6109	-19.2469	303.704	15.0108	1753.92	409	359	111	93	432	363	184	90	861	571	199	202	490	311	239	27	-52.4971	-37.1278	-44.2211	-53.9604	-11.8367	16.7203	-23.0126
Alectrurus tricolor	229	405	325	1338	251	287	205	389	620	604	549	610	538	548	455	327	-63.0645	-32.947	-40.8015	119.344	-53.3457	-47.6277	-54.9451	18.9602	-19.3034	472.895	255	442	380	1444	274	325	220	386	620	604	549	610	538	548	455	327	-58.871	-26.8212	-30.7832	136.721	-49.0706	-40.6934	-51.6484
Alipiopsitta xanthops	333	834	2218	2922	893	2041	1837	947	1027	1087	802	1003	1004	887	859	742	-67.5755	-23.2751	176.559	191.326	-11.0558	130.101	113.853	27.628	67.1951	1206.07	382	830	2069	2913	866	1839	1677	880	1027	1087	802	1003	1004	887	859	742	-62.8043	-23.6431	157.98	190.429	-13.745	107.328	95.227
Alopochelidon fucata	259	578	2218	677	810	1911	1088	795	932	930	875	971	1027	877	898	760	-72.2103	-37.8495	153.486	-30.2781	-21.1295	117.902	21.1581	4.60526	16.9605	779.223	264	569	2173	707	730	1849	1074	799	932	930	875	971	1027	877	898	760	-71.6738	-38.8172	148.343	-27.1885	-28.9192	110.832	19.5991
Amazilia brevirostris	126	913	1265	1042	533	1209	1751	183	369	956	189	384	767	198	181	22	-65.8537	-4.49791	569.312	171.354	-30.5085	510.606	867.403	731.818	343.704	17185.2	114	791	1036	809	476	884	1689	117	369	956	189	384	767	198	181	22	-69.1057	-17.2594	448.148	110.677	-37.94	346.465	833.149
Amazilia fimbriata	310	2200	1552	2465	2169	2087	1995	2715	2122	2289	2611	2435	2258	2615	2522	2767	-85.3911	-3.88816	-40.5592	1.23203	-3.94154	-20.1912	-20.8961	-1.87929	-21.9393	106.537	355	2110	1756	2452	2042	2380	2122	2764	2122	2289	2611	2435	2258	2615	2522	2767	-83.2705	-7.82001	-32.7461	0.698152	-9.56599	-8.98662	-15.8604
Amazilia lactea	182	632	131	599	855	142	23	78	1080	1239	1062	907	1114	711	526	307	-83.1481	-48.9911	-87.6648	-33.9581	-23.2496	-80.0281	-95.6274	-74.5928	-65.9075	90.274	182	622	131	620	765	134	23	57	1080	1239	1062	907	1114	711	526	307	-83.1481	-49.7982	-87.6648	-31.6428	-31.3285	-81.1533	-95.6274
Amazilia leucogaster	105	1236	141	203	619	92	103	73	953	1389	313	263	1106	282	318	92	-88.9822	-11.0151	-54.9521	-22.8137	-44.0325	-67.3759	-67.6101	-20.6522	-47.1792	93.7203	105	1260	141	243	799	96	103	76	953	1389	313	263	1106	282	318	92	-88.9822	-9.28726	-54.9521	-7.60456	-27.7577	-65.9574	-67.6101
Amazilia versicolor	271	1071	2085	779	1116	2313	2384	1722	1732	1458	1508	1435	1374	1515	1467	1565	-84.3533	-26.5432	38.2626	-45.7143	-18.7773	52.6733	62.5085	10.0319	-1.48898	330.199	253	952	2131	921	956	2308	2376	1670	1732	1458	1508	1435	1374	1515	1467	1565	-85.3926	-34.7051	41.313	-35.8188	-30.4221	52.3432	61.9632
Amazilia viridigaster	100	33	190	17	142	132	173	13	221	369	126	9	207	124	143	15	-54.7511	-91.0569	50.7937	88.8889	-31.401	6.45161	20.979	-13.3333	-2.92865	416.914	102	24	233	22	49	124	153	16	221	369	126	9	207	124	143	15	-53.8462	-93.4959	84.9206	144.444	-76.3285	0	6.99301
Amazona aestiva	289	870	903	1347	935	771	475	965	1146	1236	1061	1248	1158	1045	1013	953	-74.7818	-29.6117	-14.8916	7.93269	-19.2573	-26.2201	-53.1096	1.25918	-26.085	92.6961	338	893	912	1343	913	836	568	1043	1146	1236	1061	1248	1158	1045	1013	953	-70.5061	-27.7508	-14.0434	7.61218	-21.1572	-20	-43.9289
Amazona amazonica	201	1896	2495	1800	1537	2610	2162	2216	1906	1912	1558	1742	1669	1705	1695	1728	-89.4544	-0.83682	60.1412	3.32951	-7.90893	53.0792	27.5516	28.2407	9.26777	274.648	197	1779	2492	1783	1384	2627	2177	2202	1906	1912	1558	1742	1669	1705	1695	1728	-89.6642	-6.95607	59.9487	2.35362	-17.0761	54.0762	28.4366
Amazona autumnalis	0	0	859	1667	0	16	858	323	89	100	126	212	139	121	119	36	-100	-100	581.746	686.321	-100	-86.7769	621.008	797.222	287.44	21557.8	0	0	1000	1699	0	12	909	341	89	100	126	212	139	121	119	36	-100	-100	693.651	701.415	-100	-90.0826	663.866
Amazona brasiliensis	101	1635	99	126	492	95	299	6	168	2516	101	147	608	97	276	8	-39.881	-35.0159	-1.9802	-14.2857	-19.0789	-2.06186	8.33333	-25	-16.1213	35.8597	99	1152	95	97	436	95	285	2	168	2516	101	147	608	97	276	8	-41.0714	-54.213	-5.94059	-34.0136	-28.2895	-2.06186	3.26087
Amazona farinosa	45	1394	730	1428	1355	458	867	1408	1400	1510	1444	1547	1503	1407	1467	1418	-96.7857	-7.68212	-49.446	-7.69231	-9.84697	-67.4485	-40.8998	-0.705219	-35.0633	150.261	42	1334	879	1483	1300	734	938	1377	1400	1510	1444	1547	1503	1407	1467	1418	-97	-11.6556	-39.1274	-4.13704	-13.5063	-47.8323	-36.06
Amazona festiva	1	802	851	856	630	1217	702	448	665	934	680	729	811	621	548	328	-99.8496	-14.1328	25.1471	17.4211	-22.3181	95.9742	28.1022	36.5854	8.36618	399.696	0	817	892	872	659	1255	752	432	665	934	680	729	811	621	548	328	-100	-12.5268	31.1765	19.6159	-18.7423	102.093	37.2263
Amazona kawalli	9	188	0	902	15	56	1361	38	592	605	481	827	529	563	517	288	-98.4797	-68.9256	-100	9.06892	-97.1645	-90.0533	163.25	-86.8056	-46.1388	1057.81	0	266	0	1024	5	85	1432	64	592	605	481	827	529	563	517	288	-100	-56.0331	-100	23.821	-99.0548	-84.9023	176.983
Amazona ochrocephala	23	1113	1232	1309	1190	817	1158	1162	1230	1266	1278	1315	1393	1283	1271	1227	-98.1301	-12.0853	-3.59937	-0.456274	-14.5729	-36.3211	-8.89064	-5.29747	-22.4191	132.259	19	1082	1277	1344	1198	766	1216	1183	1230	1266	1278	1315	1393	1283	1271	1227	-98.4553	-14.534	-0.0782473	2.20532	-13.9986	-40.2962	-4.3273
Amazona pretrei	139	230	109	311	88	88	97	50	245	300	170	309	200	179	179	48	-43.2653	-23.3333	-35.8824	0.647249	-56	-50.838	-45.8101	4.16667	-31.2894	66.2234	130	216	88	346	48	61	78	44	245	300	170	309	200	179	179	48	-46.9388	-28	-48.2353	11.9741	-76	-65.9218	-56.4246
Amazona rhodocorytha	133	85	96	1591	404	96	101	0	412	364	319	707	494	319	310	39	-67.7184	-76.6484	-69.906	125.035	-18.2186	-69.906	-67.4194	-100	-43.0977	640.827	124	84	96	1169	363	96	103	0	412	364	319	707	494	319	310	39	-69.9029	-76.9231	-69.906	65.3465	-26.5182	-69.906	-66.7742
Amazona vinacea	228	343	236	448	407	212	226	214	657	593	552	635	639	532	516	239	-65.2968	-42.1585	-57.2464	-29.4488	-36.3067	-60.1504	-56.2016	-10.4603	-44.6587	43.4731	223	325	221	439	391	204	206	192	657	593	552	635	639	532	516	239	-66.0578	-45.1939	-59.9638	-30.8661	-38.8106	-61.6541	-60.0775
Amazonetta brasiliensis	365	1451	2115	1938	1573	2755	1882	2312	1729	1787	2140	2069	1845	2158	2160	2326	-78.8895	-18.8025	-1.16822	-6.33156	-14.7425	27.6645	-12.8704	-0.601892	-13.2178	113.742	375	1328	2286	1943	1473	2913	1911	2435	1729	1787	2140	2069	1845	2158	2160	2326	-78.3112	-25.6855	6.82243	-6.0899	-20.1626	34.9861	-11.5278
Amblyramphus holosericeus	212	317	1554	328	381	542	378	154	526	528	319	342	472	288	298	161	-59.6958	-39.9621	387.147	-4.09357	-19.2797	88.1944	26.8456	-4.34783	46.8511	2614.1	225	313	1703	347	381	520	381	190	526	528	319	342	472	288	298	161	-57.2243	-40.7197	433.856	1.46199	-19.2797	80.5556	27.8523
Ammodramus aurifrons	8	979	231	1255	774	1803	1515	702	1091	1123	998	1053	1079	1027	919	769	-99.2667	-12.8228	-76.8537	19.1833	-28.2669	75.5599	64.8531	-8.71261	-8.29081	473.804	3	969	118	1273	813	1808	1541	730	1091	1123	998	1053	1079	1027	919	769	-99.725	-13.7133	-88.1764	20.8927	-24.6525	76.0467	67.6823
Ammodramus humeralis	455	945	2773	1891	1368	2920	1284	2279	1622	1411	1839	1797	1659	1874	1897	1960	-71.9482	-33.0262	50.7885	5.23094	-17.5407	55.8164	-32.3142	16.2755	-3.33974	241.377	513	873	2936	1810	1245	3004	1275	2401	1622	1411	1839	1797	1659	1874	1897	1960	-68.3724	-38.129	59.652	0.723428	-24.9548	60.2988	-32.7886
Anas bahamensis	71	1604	236	1391	1826	165	181	95	1198	1880	563	965	1942	468	415	193	-94.0735	-14.6809	-58.0817	44.1451	-5.97322	-64.7436	-56.3855	-50.7772	-37.5713	233.569	68	1320	263	1273	1728	185	211	116	1198	1880	563	965	1942	468	415	193	-94.3239	-29.7872	-53.286	31.9171	-11.0196	-60.4701	-49.1566
Anas georgica	99	277	173	264	217	195	182	129	221	478	287	292	335	300	266	131	-55.2036	-42.0502	-39.7213	-9.58904	-35.2239	-35	-31.5789	-1.52672	-31.2367	38.3003	99	278	162	255	230	192	167	122	221	478	287	292	335	300	266	131	-55.2036	-41.841	-43.554	-12.6712	-31.3433	-36	-37.218
Anas platalea	96	31	89	186	281	93	100	21	159	191	138	190	424	142	172	31	-39.6226	-83.7696	-35.5072	-2.10526	-33.7264	-34.507	-41.8605	-32.2581	-37.9196	61.9719	96	51	89	187	258	93	101	22	159	191	138	190	424	142	172	31	-39.6226	-73.2984	-35.5072	-1.57895	-39.1509	-34.507	-41.2791
Anas sibilatrix	145	261	254	221	131	266	248	176	293	364	248	255	211	252	255	146	-50.5119	-28.2967	2.41935	-13.3333	-37.9147	5.55556	-2.7451	20.5479	-13.0349	72.762	135	260	234	192	113	248	215	162	293	364	248	255	211	252	255	146	-53.9249	-28.5714	-5.64516	-24.7059	-46.4455	-1.5873	-15.6863
Anas versicolor	119	96	155	91	38	186	172	105	268	187	192	107	139	185	220	96	-55.597	-48.6631	-19.2708	-14.9533	-72.6619	0.540541	-21.8182	9.375	-27.8811	101.415	119	103	142	86	52	152	175	97	268	187	192	107	139	185	220	96	-55.597	-44.9198	-26.0417	-19.6262	-62.5899	-17.8378	-20.4545
Anhinga anhinga	574	2892	2957	2946	2946	2921	2961	3057	2601	2903	2965	2937	2922	2925	2966	3055	-77.9316	-0.378918	-0.269815	0.306435	0.821355	-0.136752	-0.168577	0.0654664	-9.71155	94.9974	637	2908	2954	2941	2952	2921	2961	3057	2601	2903	2965	2937	2922	2925	2966	3055	-75.5094	0.172236	-0.370995	0.136193	1.02669	-0.136752	-0.168577
Anodorhynchus hyacinthinus	136	1087	2243	1513	1232	2159	2133	1155	1468	1320	1205	1504	1393	1146	1122	1022	-90.7357	-17.6515	86.1411	0.598404	-11.5578	88.3944	90.107	13.0137	19.7887	519.075	163	990	2409	1895	1126	2327	2200	1362	1468	1320	1205	1504	1393	1146	1122	1022	-88.8965	-25	99.917	25.9973	-19.1673	103.054	96.0784
Anodorhynchus leari	0	109	30	64	5	42	29	12	12	222	10	21	31	22	23	10	-100	-50.9009	200	204.762	-83.871	90.9091	26.087	20	38.3733	1769.96	0	128	47	85	6	51	41	21	12	222	10	21	31	22	23	10	-100	-42.3423	370	304.762	-80.6452	131.818	78.2609
Anopetia gounellei	178	440	450	1194	355	454	337	295	339	547	291	340	456	312	266	216	-47.4926	-19.5612	54.6392	251.176	-22.1491	45.5128	26.6917	36.5741	40.6739	1073.04	191	476	534	1139	366	480	341	293	339	547	291	340	456	312	266	216	-43.6578	-12.9799	83.5052	235	-19.7368	53.8462	28.1955
Anthracothorax nigricollis	349	1341	1394	994	1369	1240	2248	2406	1999	1675	2193	2023	1621	2165	2201	2397	-82.5413	-19.9403	-36.4341	-50.8651	-15.546	-42.7252	2.13539	0.375469	-30.6926	101.087	345	1139	1429	1370	1181	1171	2153	2385	1999	1675	2193	2023	1621	2165	2201	2397	-82.7414	-32	-34.8381	-32.2788	-27.1437	-45.9122	-2.18083
Anthracothorax viridigula	1	414	113	216	303	0	73	94	610	855	396	490	573	461	399	190	-99.8361	-51.5789	-71.4646	-55.9184	-47.1204	-100	-81.7043	-50.5263	-69.7686	60.1647	0	620	204	410	443	0	86	141	610	855	396	490	573	461	399	190	-100	-27.4854	-48.4848	-16.3265	-22.6876	-100	-78.4461
Anthus correndera	114	299	0	277	75	0	96	2	262	453	193	282	225	186	214	80	-56.4885	-33.9956	-100	-1.77305	-66.6667	-100	-55.1402	-97.5	-63.9455	154.084	108	296	0	266	78	0	95	2	262	453	193	282	225	186	214	80	-58.7786	-34.6578	-100	-5.67376	-65.3333	-100	-55.6075
Anthus furcatus	111	74	156	68	376	162	159	91	236	199	166	78	535	166	183	67	-52.9661	-62.8141	-6.0241	-12.8205	-29.7196	-2.40964	-13.1148	35.8209	-18.006	119.681	111	84	144	61	377	144	152	89	236	199	166	78	535	166	183	67	-52.9661	-57.7889	-13.253	-21.7949	-29.5327	-13.253	-16.9399
Anthus hellmayri	250	403	105	294	420	116	151	47	590	690	430	498	614	439	437	230	-57.6271	-41.5942	-75.5814	-40.9639	-31.5961	-73.5763	-65.4462	-79.5652	-58.2438	41.5793	255	395	110	260	413	123	149	43	590	690	430	498	614	439	437	230	-56.7797	-42.7536	-74.4186	-47.7912	-32.7362	-71.9818	-65.9039
Anthus lutescens	357	859	963	1504	938	883	1554	1260	1320	1396	1492	1617	1308	1525	1583	1594	-72.9545	-38.467	-35.4558	-6.98825	-28.2875	-42.0984	-1.83196	-20.9536	-30.8796	62.4014	389	785	1034	1528	833	968	1549	1352	1320	1396	1492	1617	1308	1525	1583	1594	-70.5303	-43.7679	-30.6971	-5.50402	-36.315	-36.5246	-2.14782
Anthus nattereri	188	330	210	264	309	140	101	104	451	513	365	356	450	370	343	209	-58.3149	-35.6725	-42.4658	-25.8427	-31.3333	-62.1622	-70.5539	-50.2392	-47.0731	31.5197	173	310	189	251	279	122	81	75	451	513	365	356	450	370	343	209	-61.6408	-39.5712	-48.2192	-29.4944	-38	-67.027	-76.3848
Antilophia galeata	296	666	1809	2924	842	1857	1554	940	937	979	822	961	1021	850	828	721	-68.4098	-31.9714	120.073	204.266	-17.5318	118.471	87.6812	30.3745	55.3691	1076.28	328	698	1701	2920	808	1756	1362	884	937	979	822	961	1021	850	828	721	-64.9947	-28.7028	106.934	203.85	-20.8619	106.588	64.4928
Aphantochroa cirrochloris	173	438	61	596	605	93	41	262	818	733	683	854	842	590	567	442	-78.8509	-40.2456	-91.0688	-30.2108	-28.1473	-84.2373	-92.769	-40.724	-60.7817	100.728	183	463	67	635	594	109	45	337	818	733	683	854	842	590	567	442	-77.6284	-36.8349	-90.1903	-25.644	-29.4537	-81.5254	-92.0635
Ara ararauna	175	1490	2014	1746	1577	1872	2124	1974	1837	1657	1730	1759	1691	1762	1762	1830	-90.4736	-10.0785	16.4162	-0.739056	-6.74157	6.24291	20.5448	7.86885	-7.11999	155.714	169	1332	1980	1764	1438	1888	2147	1884	1837	1657	1730	1759	1691	1762	1762	1830	-90.8002	-19.6138	14.4509	0.284252	-14.9616	7.15096	21.8502
Ara chloropterus	126	1675	2324	1876	1730	2268	1751	2210	1711	1748	1670	1482	1817	1582	1715	1727	-92.6359	-4.1762	39.1617	26.5857	-4.78811	43.3628	2.09913	27.9676	4.69709	238.44	121	1549	2352	1838	1602	2294	1621	2177	1711	1748	1670	1482	1817	1582	1715	1727	-92.9281	-11.3844	40.8383	24.0216	-11.8327	45.0063	-5.48105
Ara macao	28	1240	946	1455	1267	769	883	1207	1393	1359	1389	1404	1418	1403	1364	1328	-97.9899	-8.75644	-31.8934	3.63248	-10.6488	-45.1889	-35.2639	-9.11145	-29.4026	129.911	24	1212	1008	1453	1240	709	956	1228	1393	1359	1389	1404	1418	1403	1364	1328	-98.2771	-10.8168	-27.4298	3.49003	-12.5529	-49.4654	-29.912
Ara severus	25	1060	0	425	1179	25	675	284	1299	1299	1248	1320	1357	1221	1199	1083	-98.0754	-18.3988	-100	-67.803	-13.1172	-97.9525	-43.7031	-73.7765	-64.1033	157.149	32	1047	0	896	1188	15	884	296	1299	1299	1248	1320	1357	1221	1199	1083	-97.5366	-19.3995	-100	-32.1212	-12.4539	-98.7715	-26.2719
Aramus guarauna	322	1726	1008	2072	1991	1315	1135	2477	1900	1964	2477	2293	2188	2469	2321	2736	-83.0526	-12.1181	-59.3056	-9.63803	-9.00366	-46.7396	-51.0987	-9.46637	-35.0528	103.417	338	1561	1071	2181	1912	1338	1219	2570	1900	1964	2477	2293	2188	2469	2321	2736	-82.2105	-20.5193	-56.7622	-4.88443	-12.6143	-45.808	-47.4795
Aratinga acuticaudata	150	532	1054	1581	733	1040	665	584	744	880	653	700	907	707	611	370	-79.8387	-39.5455	61.4089	125.857	-19.1841	47.1004	8.83797	57.8378	20.3092	540.343	150	525	1067	1242	713	1087	661	574	744	880	653	700	907	707	611	370	-79.8387	-40.3409	63.3997	77.4286	-21.3892	53.7482	8.18331
Aratinga aurea	365	1451	2161	1796	1715	2418	1426	1925	1892	1647	1730	1708	1798	1711	1704	1777	-80.7082	-11.9004	24.9133	5.15222	-4.61624	41.3209	-16.3146	8.32864	-4.22805	164.713	417	1331	2228	1795	1646	2491	1448	2023	1892	1647	1730	1708	1798	1711	1704	1777	-77.9598	-19.1864	28.7861	5.09368	-8.45384	45.5874	-15.0235
Aratinga auricapillus	157	592	164	891	713	178	155	294	763	933	779	897	939	802	656	503	-79.4233	-36.5488	-78.9474	-0.668896	-24.0682	-77.8055	-76.372	-41.5507	-51.9231	116.09	169	653	186	962	740	186	181	353	763	933	779	897	939	802	656	503	-77.8506	-30.0107	-76.1232	7.24638	-21.1928	-76.808	-72.4085
Aratinga cactorum	392	799	1911	949	909	1880	423	580	832	859	549	589	931	524	537	435	-52.8846	-6.98487	248.087	61.1205	-2.36305	258.779	-21.2291	33.3333	64.7323	1841.79	417	821	1692	1052	944	1805	420	605	832	859	549	589	931	524	537	435	-49.8798	-4.42375	208.197	78.6078	1.39635	244.466	-21.7877
Aratinga jandaya	138	1061	821	1205	1159	1492	250	846	1115	1151	731	891	1244	751	756	558	-87.6233	-7.81929	12.3119	35.2413	-6.8328	98.6684	-66.9312	51.6129	3.57849	463.498	153	982	744	1139	1136	1404	259	838	1115	1151	731	891	1244	751	756	558	-86.278	-14.6829	1.77839	27.8339	-8.68167	86.9507	-65.7407
Aratinga leucophthalma	246	1362	485	748	1368	1983	524	1092	1700	1699	1810	1755	1630	1893	1930	2171	-85.5294	-19.8352	-73.2044	-57.3789	-16.0736	4.75436	-72.8497	-49.7006	-46.2272	130.759	245	1156	487	982	1194	2142	579	1295	1700	1699	1810	1755	1630	1893	1930	2171	-85.5882	-31.96	-73.0939	-44.0456	-26.7485	13.1537	-70
Aratinga pertinax	29	1539	1840	1472	1114	2343	1876	497	998	1782	358	1041	1381	507	432	69	-97.0942	-13.6364	413.966	41.4025	-19.3338	362.13	334.259	620.29	205.248	8458.62	9	1483	1783	1417	1169	2348	1848	425	998	1782	358	1041	1381	507	432	69	-99.0982	-16.7789	398.045	36.1191	-15.3512	363.116	327.778
Aratinga solstitialis	39	682	1897	1977	619	1530	1947	1039	1027	964	541	1215	933	466	430	265	-96.2025	-29.2531	250.647	62.716	-33.6549	228.326	352.791	292.075	128.431	3713.35	19	545	1849	1841	687	1565	1864	1004	1027	964	541	1215	933	466	430	265	-98.15	-43.4647	241.774	51.5226	-26.3666	235.837	333.488
Aratinga weddellii	6	776	0	1228	946	0	1	0	814	1173	647	1456	1164	593	569	431	-99.2629	-33.8448	-100	-15.6593	-18.7285	-100	-99.8243	-100	-70.915	202.285	12	676	0	1398	988	0	1	0	814	1173	647	1456	1164	593	569	431	-98.5258	-42.37	-100	-3.98352	-15.1203	-100	-99.8243
Arenaria interpres	109	123	111	445	554	128	107	228	1010	495	536	766	754	581	499	303	-89.2079	-75.1515	-79.291	-41.906	-26.5252	-77.969	-78.5571	-24.7525	-61.67	85.5375	109	95	113	428	300	134	113	223	1010	495	536	766	754	581	499	303	-89.2079	-80.8081	-78.9179	-44.1253	-60.2122	-76.9363	-77.3547
Arremon flavirostris	238	674	1239	1366	602	1494	623	739	758	1075	744	973	806	715	740	593	-68.6016	-37.3023	66.5323	40.3905	-25.3102	108.951	-15.8108	24.6206	11.6837	436.261	247	683	1102	1405	559	1334	641	742	758	1075	744	973	806	715	740	593	-67.4142	-36.4651	48.1183	44.3988	-30.6452	86.5734	-13.3784
Arremon franciscanus	9	81	9	230	38	26	53	19	59	217	57	213	143	122	83	32	-84.7458	-62.6728	-84.2105	7.98122	-73.4266	-78.6885	-36.1446	-40.625	-56.5666	128.693	8	103	10	217	43	38	53	33	59	217	57	213	143	122	83	32	-86.4407	-52.5346	-82.4561	1.87793	-69.9301	-68.8525	-36.1446
Arremon semitorquatus	191	409	97	186	457	95	106	8	542	890	275	466	614	234	249	76	-64.7601	-54.0449	-64.7273	-60.0858	-25.57	-59.4017	-57.4297	-89.4737	-59.4367	38.1968	174	415	99	181	436	95	103	5	542	890	275	466	614	234	249	76	-67.8967	-53.3708	-64	-61.1588	-28.9902	-59.4017	-58.6345
Arremon taciturnus	147	1476	2065	1850	1570	2257	1073	2192	1636	1635	1652	1716	1670	1816	1759	1896	-91.0147	-9.72477	25	7.80886	-5.98802	24.2841	-38.9994	15.6118	-9.12776	192.642	146	1322	2027	1911	1439	2205	1032	2127	1636	1635	1652	1716	1670	1816	1759	1896	-91.0758	-19.1437	22.6998	11.3636	-13.8323	21.4207	-41.3303
Arremonops conirostris	5	17	920	2058	32	1506	1956	81	142	62	78	419	161	231	270	14	-96.4789	-72.5806	1079.49	391.169	-80.1242	551.948	624.444	478.571	359.555	21940.6	9	24	692	2031	42	1170	1943	65	142	62	78	419	161	231	270	14	-93.662	-61.2903	787.179	384.726	-73.913	406.494	619.63
Arundinicola leucocephala	131	694	2943	2632	1511	2925	2688	3053	1224	1061	1997	1767	1815	2010	2039	2330	-89.2974	-34.59	47.3711	48.953	-16.7493	45.5224	31.8293	31.03	8.00864	314.761	127	479	2961	2231	1384	2947	2431	3049	1224	1061	1997	1767	1815	2010	2039	2330	-89.6242	-54.8539	48.2724	26.2592	-23.7466	46.6169	19.2251
Asio flammeus	256	722	1873	804	861	1585	745	667	765	1029	753	993	1030	797	677	589	-66.5359	-29.8348	148.738	-19.0332	-16.4078	98.8708	10.0443	13.2428	17.3856	637.596	263	695	1632	837	759	1415	727	698	765	1029	753	993	1030	797	677	589	-65.6209	-32.4587	116.733	-15.71	-26.3107	77.5408	7.38552
Asio stygius	245	625	2613	968	759	2765	2586	1031	1018	1066	934	1127	992	992	951	875	-75.9332	-41.3696	179.764	-14.1083	-23.4879	178.73	171.924	17.8286	49.1685	1482.56	255	587	2620	948	671	2744	2636	1090	1018	1066	934	1127	992	992	951	875	-74.9509	-44.9343	180.514	-15.8829	-32.3589	176.613	177.182
Atalotriccus pilaris	0	284	974	412	31	1527	416	176	29	357	7	6	178	6	139	7	-100	-20.4482	13814.3	6766.67	-82.5843	25350	199.281	2414.29	6042.69	1.05896e+07	0	219	952	239	47	1713	269	173	29	357	7	6	178	6	139	7	-100	-38.6555	13500	3883.33	-73.5955	28450	93.5252
Athene cunicularia	329	773	1385	972	907	1035	1754	856	1364	1273	1232	1261	1186	1236	1236	1147	-75.8798	-39.2773	12.4188	-22.9183	-23.5245	-16.2621	41.9094	-25.3705	-18.613	150.469	338	766	1375	964	827	1126	1725	904	1364	1273	1232	1261	1186	1236	1236	1147	-75.2199	-39.8272	11.6071	-23.5527	-30.2698	-8.89968	39.5631
Atticora fasciata	39	1345	1013	1241	1354	821	1332	1356	1427	1447	1414	1466	1512	1452	1467	1399	-97.267	-7.04907	-28.3593	-15.3479	-10.4497	-43.4573	-9.20245	-3.07362	-26.7758	123.334	39	1301	1144	1338	1323	1088	1368	1366	1427	1447	1414	1466	1512	1452	1467	1399	-97.267	-10.0898	-19.0948	-8.73124	-12.5	-25.0689	-6.74847
Attila bolivianus	22	756	1	1309	917	1779	1431	126	1094	1091	1036	1158	1125	980	954	694	-97.989	-30.7058	-99.9035	13.0397	-18.4889	81.5306	50	-81.8444	-23.0452	582.757	17	643	3	1303	929	1808	1456	112	1094	1091	1036	1158	1125	980	954	694	-98.4461	-41.0632	-99.7104	12.5216	-17.4222	84.4898	52.6205
Attila cinnamomeus	27	1140	984	1253	1150	790	838	1180	1323	1281	1247	1319	1368	1232	1207	1187	-97.9592	-11.007	-21.0906	-5.00379	-15.9357	-35.8766	-30.5717	-0.589722	-27.2543	120.012	20	1109	1044	1301	1168	824	868	1208	1323	1281	1247	1319	1368	1232	1207	1187	-98.4883	-13.427	-16.2791	-1.36467	-14.6199	-33.1169	-28.0862
Attila citriniventris	95	407	56	499	326	161	222	207	499	605	361	424	419	379	377	263	-80.9619	-32.7273	-84.4875	17.6887	-22.1957	-57.5198	-41.1141	-21.2928	-40.3263	143.075	95	425	51	466	260	160	148	208	499	605	361	424	419	379	377	263	-80.9619	-29.7521	-85.8726	9.90566	-37.9475	-57.7836	-60.7427
Attila phoenicurus	306	1087	2224	970	1190	2284	2313	1661	1724	1442	1490	1736	1443	1496	1442	1386	-82.2506	-24.6186	49.2617	-44.1244	-17.5329	52.6738	60.4022	19.8413	1.70657	336.53	239	887	2199	1383	965	2299	2247	1583	1724	1442	1490	1736	1443	1496	1442	1386	-86.1369	-38.4882	47.5839	-20.3341	-33.1254	53.6765	55.8252
Attila rufus	227	462	91	766	509	96	97	25	686	819	433	961	712	418	385	169	-66.9096	-43.5897	-78.9838	-20.2914	-28.5112	-77.0335	-74.8052	-85.2071	-59.4164	78.3527	213	448	91	837	514	96	96	22	686	819	433	961	712	418	385	169	-68.9504	-45.2991	-78.9838	-12.9032	-27.809	-77.0335	-75.0649
Attila spadiceus	43	1309	761	1396	1343	678	896	1263	1432	1420	1396	1378	1479	1399	1329	1325	-96.9972	-7.8169	-45.4871	1.30624	-9.1954	-51.5368	-32.5809	-4.67925	-30.8734	138.197	48	1254	852	1402	1294	780	900	1266	1432	1420	1396	1378	1479	1399	1329	1325	-96.648	-11.6901	-38.9685	1.74165	-12.5085	-44.2459	-32.2799
Augastes lumachella	16	132	114	44	39	32	86	25	53	316	57	23	93	80	108	32	-69.8113	-58.2278	100	91.3043	-58.0645	-60	-20.3704	-21.875	-12.1306	594.435	27	148	147	56	43	51	100	41	53	316	57	23	93	80	108	32	-49.0566	-53.1646	157.895	143.478	-53.7634	-36.25	-7.40741
Augastes scutatus	5	44	20	246	49	20	55	31	100	237	116	51	181	92	107	41	-95	-81.4346	-82.7586	382.353	-72.9282	-78.2609	-48.5981	-24.3902	-12.6272	3246.85	2	62	14	275	76	22	51	38	100	237	116	51	181	92	107	41	-98	-73.8397	-87.931	439.216	-58.011	-76.087	-52.3364
Avocettula recurvirostris	0	151	5	167	264	0	5	22	537	702	409	489	747	471	408	166	-100	-78.49	-98.7775	-65.8487	-64.6586	-100	-98.7745	-86.747	-86.662	29.1685	0	220	6	297	412	1	5	29	537	702	409	489	747	471	408	166	-100	-68.661	-98.533	-39.2638	-44.8461	-99.7877	-98.7745
Bartramia longicauda	309	1399	2632	1913	1407	2298	2297	2471	2001	1738	2268	2151	1669	2289	2207	2407	-84.5577	-19.5052	16.0494	-11.0646	-15.698	0.393185	4.07793	2.65891	-13.4558	120.219	265	1203	2588	1826	1278	2308	2224	2410	2001	1738	2268	2151	1669	2289	2207	2407	-86.7566	-30.7825	14.1093	-15.1093	-23.4272	0.830057	0.770276
Baryphthengus martii	3	669	1	1404	631	1333	1428	91	902	1001	786	1111	952	763	773	553	-99.6674	-33.1668	-99.8728	26.3726	-33.7185	74.7051	84.7348	-83.5443	-20.5197	700.227	3	627	1	1389	720	1352	1462	147	902	1001	786	1111	952	763	773	553	-99.6674	-37.3626	-99.8728	25.0225	-24.3697	77.1953	89.1332
Baryphthengus ruficapillus	143	539	258	799	650	202	213	341	668	860	759	905	891	690	696	557	-78.5928	-37.3256	-66.0079	-11.7127	-27.0483	-70.7246	-69.3966	-38.7792	-49.9485	74.2637	139	555	261	826	646	215	215	369	668	860	759	905	891	690	696	557	-79.1916	-35.4651	-65.6126	-8.72928	-27.4972	-68.8406	-69.1092
Basileuterus bivittatus	103	60	837	55	256	201	317	18	265	786	181	21	497	152	146	14	-61.1321	-92.3664	362.431	161.905	-48.4909	32.2368	117.123	28.5714	62.5347	2794.25	103	28	968	39	170	155	314	26	265	786	181	21	497	152	146	14	-61.1321	-96.4377	434.807	85.7143	-65.7948	1.97368	115.068
Basileuterus culicivorus	491	1317	1975	1793	1511	2727	1960	2037	1736	1692	1875	1867	1755	1880	1845	1938	-71.7166	-22.1631	5.33333	-3.96358	-13.9031	45.0532	6.23306	5.10836	-6.25231	136.677	557	1208	1968	1771	1393	2867	1929	1993	1736	1692	1875	1867	1755	1880	1845	1938	-67.9147	-28.6052	4.96	-5.14194	-20.6268	52.5	4.55285
Basileuterus flaveolus	471	1069	1674	1642	1242	1777	850	1529	1485	1360	1308	1352	1358	1339	1288	1245	-68.2828	-21.3971	27.9817	21.4497	-8.54197	32.711	-34.0062	22.8112	-3.40931	162.325	520	1042	1562	1590	1174	1674	873	1496	1485	1360	1308	1352	1358	1339	1288	1245	-64.9832	-23.3824	19.419	17.6036	-13.5493	25.0187	-32.2205
Basileuterus hypoleucus	190	518	1266	0	611	979	417	572	664	847	589	907	800	598	576	458	-71.3855	-38.843	114.941	-100	-23.625	63.7124	-27.6042	24.8908	-7.23924	632.066	187	531	1146	0	544	953	431	553	664	847	589	907	800	598	576	458	-71.8373	-37.3081	94.5671	-100	-32	59.3645	-25.1736
Basileuterus leucoblepharus	304	400	336	458	405	371	327	224	690	676	528	554	602	398	514	385	-55.942	-40.8284	-36.3636	-17.3285	-32.7243	-6.78392	-36.3813	-41.8182	-33.5213	28.9091	296	393	318	444	404	341	310	209	690	676	528	554	602	398	514	385	-57.1014	-41.8639	-39.7727	-19.8556	-32.8904	-14.3216	-39.6887
Basileuterus leucophrys	134	482	631	2274	327	668	387	354	501	668	500	542	565	489	451	335	-73.2535	-27.8443	26.2	319.557	-42.1239	36.6053	-14.1907	5.67164	28.8277	1886.5	150	509	592	2569	357	683	421	378	501	668	500	542	565	489	451	335	-70.0599	-23.8024	18.4	373.985	-36.8142	39.6728	-6.65188
Batara cinerea	223	283	100	282	306	104	86	81	531	451	337	379	422	380	335	235	-58.0038	-37.2506	-70.3264	-25.5937	-27.4882	-72.6316	-74.3284	-65.5319	-53.8943	52.9678	227	266	80	267	280	91	65	55	531	451	337	379	422	380	335	235	-57.2505	-41.02	-76.2611	-29.5515	-33.6493	-76.0526	-80.597
Biatas nigropectus	188	433	100	205	346	97	97	59	526	803	350	466	561	288	322	100	-64.2586	-46.0772	-71.4286	-56.0086	-38.3244	-66.3194	-69.8758	-41	-56.6616	22.1011	185	423	98	201	355	96	95	48	526	803	350	466	561	288	322	100	-64.8289	-47.3225	-72	-56.867	-36.7201	-66.6667	-70.4969
Brotogeris chiriri	338	1037	1951	1711	1121	2437	1230	1387	1383	1351	1221	1367	1326	1205	1183	1103	-75.5604	-23.242	59.7871	25.1646	-15.46	102.241	3.97295	25.748	12.8313	366.269	377	970	1970	1784	1040	2466	1207	1426	1383	1351	1221	1367	1326	1205	1183	1103	-72.7404	-28.2013	61.3432	30.5048	-21.5686	104.647	2.02874
Brotogeris chrysoptera	24	750	1480	885	838	181	478	911	1176	1117	1111	1145	1180	1100	1032	902	-97.9592	-32.8559	33.2133	-22.7074	-28.9831	-83.5455	-53.6822	0.997783	-35.6903	228.688	13	783	1505	1160	974	108	584	1009	1176	1117	1111	1145	1180	1100	1032	902	-98.8946	-29.9015	35.4635	1.31004	-17.4576	-90.1818	-43.4109
Brotogeris cyanoptera	95	898	12	1003	740	100	96	54	578	1124	571	953	1020	520	536	288	-83.564	-20.1068	-97.8984	5.24659	-27.451	-80.7692	-82.0896	-81.25	-58.4853	183.073	95	853	12	987	775	102	97	73	578	1124	571	953	1020	520	536	288	-83.564	-24.1103	-97.8984	3.56768	-24.0196	-80.3846	-81.903
Brotogeris sanctithomae	10	654	16	1134	702	605	400	352	953	886	767	931	932	766	721	488	-98.9507	-26.1851	-97.914	21.8045	-24.6781	-21.0183	-44.5215	-27.8689	-39.9165	207.187	3	653	8	1143	710	603	250	422	953	886	767	931	932	766	721	488	-99.6852	-26.298	-98.957	22.7712	-23.8197	-21.2794	-65.3259
Brotogeris tirica	213	340	100	768	459	101	98	14	710	678	428	846	646	376	313	145	-70	-49.8525	-76.6355	-9.21986	-28.9474	-73.1383	-68.6901	-90.3448	-58.3536	92.3189	199	327	98	848	466	97	97	6	710	678	428	846	646	376	313	145	-71.9718	-51.7699	-77.1028	0.236407	-27.8638	-74.2021	-69.0096
Brotogeris versicolurus	4	755	155	568	580	798	497	210	850	895	530	636	818	603	537	251	-99.5294	-15.6425	-70.7547	-10.6918	-29.0954	32.3383	-7.44879	-16.3347	-27.1449	206.986	0	797	215	642	624	897	486	316	850	895	530	636	818	603	537	251	-100	-10.9497	-59.434	0.943396	-23.7164	48.7562	-9.49721
Bubo virginianus	223	667	1362	1231	855	1309	948	1349	1127	1243	1391	1353	1194	1425	1397	1469	-80.213	-46.3395	-2.08483	-9.017	-28.392	-8.14035	-32.1403	-8.16882	-26.812	87.2887	235	608	1347	1233	735	1348	1027	1377	1127	1243	1391	1353	1194	1425	1397	1469	-79.1482	-51.0861	-3.16319	-8.86918	-38.4422	-5.40351	-26.4853
Bucco capensis	21	1198	938	1289	1118	1165	919	1195	1315	1303	1205	1283	1359	1216	1226	1180	-98.403	-8.05833	-22.1577	0.467654	-17.7336	-4.19408	-25.0408	1.27119	-21.7311	132.537	16	1169	993	1338	1152	1186	1031	1208	1315	1303	1205	1283	1359	1216	1226	1180	-98.7833	-10.284	-17.5934	4.28683	-15.2318	-2.46711	-15.9054
Bucco macrodactylus	100	705	21	1141	685	1167	12	385	915	912	817	1004	992	781	694	579	-89.071	-22.6974	-97.4296	13.6454	-30.9476	49.4238	-98.2709	-33.506	-38.6067	364.001	95	675	24	1164	636	1142	13	258	915	912	817	1004	992	781	694	579	-89.6175	-25.9868	-97.0624	15.9363	-35.8871	46.2228	-98.1268
Bucco tamatia	69	1362	1863	1067	1366	1865	1532	1236	1477	1444	1261	1199	1505	1221	1171	1082	-95.3284	-5.67867	47.7399	-11.0092	-9.23588	52.7437	30.8284	14.2329	3.03659	276.186	51	1308	1841	1163	1324	1868	1477	1227	1477	1444	1261	1199	1505	1221	1171	1082	-96.5471	-9.41828	45.9952	-3.0025	-12.0266	52.9894	26.1315
Burhinus bistriatus	25	1008	595	1432	670	1190	1494	118	720	1279	297	1142	956	224	304	29	-96.5278	-21.1884	100.337	25.394	-29.9163	431.25	391.447	306.897	138.462	5382.04	10	908	892	1470	677	1314	1481	81	720	1279	297	1142	956	224	304	29	-98.6111	-29.007	200.337	28.7215	-29.1841	486.607	387.171
Cacicus cela	138	1752	1893	1921	1760	1924	1867	1883	1762	1775	1822	1832	1827	1845	1818	1858	-92.168	-1.29577	3.89682	4.85808	-3.66721	4.28184	2.69527	1.34553	-10.0067	138.843	121	1640	1812	1826	1671	1864	1854	1836	1762	1775	1822	1832	1827	1845	1818	1858	-93.1328	-7.60563	-0.548847	-0.327511	-8.53859	1.02981	1.9802
Cacicus chrysopterus	381	367	1042	479	502	1393	558	363	823	644	515	550	666	505	525	372	-53.706	-43.0124	102.33	-12.9091	-24.6246	175.842	6.28571	-2.41935	18.4732	789.543	375	365	743	465	462	928	536	330	823	644	515	550	666	505	525	372	-54.435	-43.323	44.2718	-15.4545	-30.6306	83.7624	2.09524
Cacicus haemorrhous	257	1386	924	1518	1279	1272	880	2022	1836	1726	1967	1735	1508	1932	1998	2183	-86.0022	-19.6987	-53.0249	-12.5072	-15.1857	-34.1615	-55.956	-7.37517	-35.4889	93.926	247	1186	986	1528	1113	1230	936	1882	1836	1726	1967	1735	1508	1932	1998	2183	-86.5468	-31.2862	-49.8729	-11.9308	-26.1936	-36.3354	-53.1532
Cairina moschata	512	2950	3056	2959	2957	3057	3057	3057	2494	2968	2967	2949	2954	2968	2968	3056	-79.4707	-0.606469	2.99966	0.339098	0.101557	2.99865	2.99865	0.0327225	-8.82586	102.141	580	2961	3051	2957	2959	3057	3057	3057	2494	2968	2967	2949	2954	2968	2968	3056	-76.7442	-0.235849	2.83114	0.271278	0.169262	2.99865	2.99865
Calidris alba	245	174	138	651	421	155	122	787	1548	623	666	992	627	664	574	566	-84.1731	-72.0706	-79.2793	-34.375	-32.8549	-76.6566	-78.7456	39.0459	-52.3887	222.691	260	124	143	650	251	165	126	821	1548	623	666	992	627	664	574	566	-83.2041	-80.0963	-78.5285	-34.4758	-59.9681	-75.1506	-78.0488
Calidris bairdii	96	35	189	250	121	96	111	19	157	220	148	256	436	134	176	33	-38.8535	-84.0909	27.7027	-2.34375	-72.2477	-28.3582	-36.9318	-42.4242	-34.6934	159.151	96	53	166	245	172	96	115	18	157	220	148	256	436	134	176	33	-38.8535	-75.9091	12.1622	-4.29688	-60.5505	-28.3582	-34.6591
Calidris canutus	310	10	121	243	682	132	101	103	1780	310	497	743	875	496	413	215	-82.5843	-96.7742	-75.6539	-67.2948	-22.0571	-73.3871	-75.5448	-52.093	-68.1736	63.3789	319	7	122	244	373	132	97	116	1780	310	497	743	875	496	413	215	-82.0787	-97.7419	-75.4527	-67.1602	-57.3714	-73.3871	-76.5133
Calidris fuscicollis	514	2947	2963	3057	2957	2961	2962	3057	2498	2968	2968	2968	2955	2968	2968	3057	-79.4235	-0.707547	-0.168464	2.99865	0.0676819	-0.235849	-0.202156	0	-9.7089	99.3503	580	2959	2963	3057	2959	2961	2962	3057	2498	2968	2968	2968	2955	2968	2968	3057	-76.7814	-0.303235	-0.168464	2.99865	0.135364	-0.235849	-0.202156
Calidris himantopus	194	1401	2511	1678	1317	2301	2058	2167	1713	1630	1886	1787	1565	1874	1836	1988	-88.6748	-14.0491	33.1389	-6.09961	-15.8466	22.7855	12.0915	9.00402	-5.95628	176.96	141	1258	2489	1647	1209	2281	1948	2125	1713	1630	1886	1787	1565	1874	1836	1988	-91.7688	-22.8221	31.9724	-7.83436	-22.7476	21.7182	6.10022
Calidris melanotos	277	1310	2473	1696	1461	2384	2183	2256	1901	1614	2060	2016	1709	2072	2027	2202	-85.4287	-18.8352	20.0485	-15.873	-14.5114	15.0579	7.6961	2.45232	-11.1742	139.471	220	1067	2468	1669	1317	2391	2062	2170	1901	1614	2060	2016	1709	2072	2027	2202	-88.4271	-33.891	19.8058	-17.2123	-22.9374	15.3958	1.72669
Calidris minutilla	156	1874	2436	2137	2052	597	723	2256	1783	1865	1238	1500	2089	1225	1248	1037	-91.2507	0.482574	96.769	42.4667	-1.77118	-51.2653	-42.0673	117.551	8.86429	662.233	161	1759	2431	2073	1922	532	576	2138	1783	1865	1238	1500	2089	1225	1248	1037	-90.9703	-5.68365	96.3651	38.2	-7.99426	-56.5714	-53.8462
Calidris pusilla	91	1085	121	520	1493	119	121	134	1255	1636	605	719	1713	520	532	252	-92.749	-33.6797	-80	-27.6773	-12.843	-77.1154	-77.2556	-46.8254	-56.0182	108.415	92	762	126	525	1284	127	123	147	1255	1636	605	719	1713	520	532	252	-92.6693	-53.423	-79.1736	-26.9819	-25.0438	-75.5769	-76.8797
Calliphlox amethystina	325	1296	2237	1710	1542	1954	1165	2306	1717	1649	2014	1870	1797	2010	2047	2189	-81.0716	-21.4069	11.0725	-8.55615	-14.1903	-2.78607	-43.0874	5.34491	-19.3351	113.038	327	1189	2463	1710	1450	2026	1214	2330	1717	1649	2014	1870	1797	2010	2047	2189	-80.9552	-27.8957	22.2939	-8.55615	-19.31	0.79602	-40.6937
Callonetta leucophrys	110	130	1010	306	246	304	322	98	279	381	173	267	189	162	189	49	-60.5735	-65.8793	483.815	14.6067	30.1587	87.6543	70.3704	100	82.5191	3774.45	126	158	1090	349	287	319	370	149	279	381	173	267	189	162	189	49	-54.8387	-58.5302	530.058	30.7116	51.8519	96.9136	95.7672
Calyptura cristata	1	62	0	54	21	0	320	4	13	243	9	208	69	24	554	7	-92.3077	-74.4856	-100	-74.0385	-69.5652	-100	-42.2383	-42.8571	-74.4365	65.7899	0	53	0	34	13	0	324	2	13	243	9	208	69	24	554	7	-100	-78.1893	-100	-83.6538	-81.1594	-100	-41.5162
Campephilus leucopogon	102	3057	177	192	247	234	211	41	125	3057	97	179	279	94	216	5	-18.4	0	82.4742	7.26257	-11.4695	148.936	-2.31481	720	115.811	7868.12	116	3057	189	202	254	246	230	34	125	3057	97	179	279	94	216	5	-7.2	0	94.8454	12.8492	-8.96057	161.702	6.48148
Campephilus melanoleucos	317	1898	2895	2490	1900	2852	2716	2843	2156	1930	2401	2282	1994	2407	2361	2480	-85.2968	-1.65803	20.5748	9.11481	-4.71414	18.4877	15.036	14.6371	-1.72733	152.95	372	1754	2898	2472	1724	2862	2729	2857	2156	1930	2401	2282	1994	2407	2361	2480	-82.7458	-9.11917	20.6997	8.32603	-13.5406	18.9032	15.5866
Campephilus robustus	193	591	400	754	787	309	302	503	808	905	868	900	1028	775	807	663	-76.1139	-34.6961	-53.9171	-16.2222	-23.4436	-60.129	-62.5774	-24.1327	-43.904	60.8979	201	619	422	774	765	316	290	535	808	905	868	900	1028	775	807	663	-75.1238	-31.6022	-51.3825	-14	-25.5837	-59.2258	-64.0644
Campephilus rubricollis	66	1459	1176	1333	1432	858	1406	1495	1564	1555	1548	1550	1576	1563	1564	1540	-95.7801	-6.17363	-24.031	-14	-9.13706	-45.1056	-10.1023	-2.92208	-25.9065	122.23	56	1418	1332	1429	1370	1203	1445	1492	1564	1555	1548	1550	1576	1563	1564	1540	-96.4194	-8.81029	-13.9535	-7.80645	-13.0711	-23.0326	-7.6087
Camptostoma obsoletum	522	2947	3057	3057	2960	3057	3057	3057	2500	2968	2968	2968	2956	2968	2968	3057	-79.12	-0.707547	2.99865	2.99865	0.135318	2.99865	2.99865	0	-8.4622	102.207	582	2959	3057	3057	2961	3057	3057	3057	2500	2968	2968	2968	2956	2968	2968	3057	-76.72	-0.303235	2.99865	2.99865	0.169147	2.99865	2.99865
Campylopterus hyperythrus	96	457	98	8	22	106	110	6	94	1449	94	4	21	94	101	5	2.12766	-68.461	4.25532	100	4.7619	12.766	8.91089	20	10.5451	258.661	96	354	97	8	11	101	115	6	94	1449	94	4	21	94	101	5	2.12766	-75.5694	3.19149	100	-47.619	7.44681	13.8614
Campylopterus largipennis	53	1456	783	1366	1411	605	1250	1399	1522	1551	1535	1517	1556	1516	1560	1548	-96.5177	-6.12508	-48.9902	-9.95386	-9.31877	-60.0923	-19.8718	-9.62532	-32.5619	134.921	54	1409	1022	1431	1361	899	1414	1399	1522	1551	1535	1517	1556	1516	1560	1548	-96.452	-9.15538	-33.4202	-5.66908	-12.5321	-40.6992	-9.35897
Campylorhynchus griseus	6	165	1586	1046	212	1759	1611	370	88	522	396	505	432	380	216	23	-93.1818	-68.3908	300.505	107.129	-50.9259	362.895	645.833	1508.7	339.07	36124	11	131	1551	906	243	1410	1544	261	88	522	396	505	432	380	216	23	-87.5	-74.9042	291.667	79.4059	-43.75	271.053	614.815
Campylorhynchus turdinus	61	1308	4	1800	1291	1580	1948	276	1365	1530	1167	1550	1485	1235	1180	1007	-95.5311	-14.5098	-99.6572	16.129	-13.064	27.9352	65.0847	-72.5919	-23.2756	458.054	65	1146	7	1758	1198	1617	1969	225	1365	1530	1167	1550	1485	1235	1180	1007	-95.2381	-25.098	-99.4002	13.4194	-19.3266	30.9312	66.8644
Capito auratus	2	659	147	1071	614	1626	766	584	832	874	736	841	905	729	662	521	-99.7596	-24.5995	-80.0272	27.3484	-32.1547	123.045	15.71	12.0921	-7.29316	604.482	0	599	117	1040	516	1671	661	399	832	874	736	841	905	729	662	521	-100	-31.4645	-84.1033	23.6623	-42.9834	129.218	-0.151057
Capito aurovirens	96	310	0	504	341	692	734	33	467	552	306	483	432	430	338	180	-79.4433	-43.8406	-100	4.34783	-21.0648	60.9302	117.16	-81.6667	-17.9472	718.346	95	311	0	518	326	619	732	117	467	552	306	483	432	430	338	180	-79.6574	-43.6594	-100	7.24638	-24.537	43.9535	116.568
Capito brunneipectus	0	112	116	1702	7	783	733	70	211	411	208	495	374	239	222	55	-100	-72.7494	-44.2308	243.838	-98.1283	227.615	230.18	27.2727	51.7247	3044.05	0	44	33	1696	0	639	638	30	211	411	208	495	374	239	222	55	-100	-89.2944	-84.1346	242.626	-100	167.364	187.387
Capito dayi	14	328	17	166	520	54	1	5	876	836	762	771	877	744	609	446	-98.4018	-60.7656	-97.769	-78.4695	-40.707	-92.7419	-99.8358	-98.8789	-83.4462	60.4971	23	401	0	289	637	71	0	5	876	836	762	771	877	744	609	446	-97.3744	-52.0335	-100	-62.5162	-27.366	-90.457	-100
Capito niger	18	798	1540	1110	872	1136	1112	1108	1069	1030	886	966	1229	877	866	749	-98.3162	-22.5243	73.8149	14.9068	-29.048	29.5325	28.4065	47.9306	5.58785	364.548	5	745	1503	1130	914	1088	1098	1032	1069	1030	886	966	1229	877	866	749	-99.5323	-27.6699	69.6388	16.9772	-25.6306	24.0593	26.7898
Caprimulgus cayennensis	147	690	1208	465	1010	2018	1858	261	1393	1668	227	990	1348	399	240	27	-89.4472	-58.6331	432.159	-53.0303	-25.0742	405.764	674.167	866.667	269.071	17726.8	125	573	1384	584	1066	2023	1830	214	1393	1668	227	990	1348	399	240	27	-91.0266	-65.6475	509.692	-41.0101	-20.9199	407.018	662.5
Caprimulgus hirundinaceus	254	549	568	1225	609	561	432	295	743	792	428	569	726	511	412	267	-65.8143	-30.6818	32.7103	115.29	-16.1157	9.78474	4.85437	10.4869	7.56431	351.176	300	599	546	1062	621	544	444	301	743	792	428	569	726	511	412	267	-59.6231	-24.3687	27.5701	86.6432	-14.4628	6.45793	7.76699
Caprimulgus longirostris	145	558	0	733	677	11	35	59	775	837	472	813	921	472	496	290	-81.2903	-33.3333	-100	-9.8401	-26.4929	-97.6695	-92.9435	-79.6552	-65.1531	162.166	143	577	2	822	695	7	31	63	775	837	472	813	921	472	496	290	-81.5484	-31.0633	-99.5763	1.10701	-24.5385	-98.5169	-93.75
Caprimulgus maculicaudus	148	988	1485	484	812	1407	1503	882	1185	1301	920	1212	1105	999	1004	855	-87.5105	-24.0584	61.413	-60.066	-26.5158	40.8408	49.7012	3.15789	-5.37973	361.359	169	930	1569	653	772	1492	1621	913	1185	1301	920	1212	1105	999	1004	855	-85.7384	-28.5165	70.5435	-46.1221	-30.1357	49.3493	61.4542
Caprimulgus nigrescens	34	1049	1454	1166	1074	1111	1108	997	1334	1237	1276	1336	1333	1217	1142	971	-97.4513	-15.1981	13.9498	-12.7246	-19.4299	-8.70994	-2.97723	2.67765	-17.4829	144.794	17	1041	1500	1340	1143	1218	1217	1064	1334	1237	1276	1336	1333	1217	1142	971	-98.7256	-15.8448	17.5549	0.299401	-14.2536	0.0821693	6.56743
Caprimulgus parvulus	507	1139	1646	1735	1443	1858	1537	1885	1624	1556	1722	1739	1686	1691	1731	1706	-68.7808	-26.7995	-4.41347	-0.230017	-14.4128	9.87581	-11.2074	10.4924	-13.1845	82.4796	566	1061	1639	1712	1348	1823	1557	1849	1624	1556	1722	1739	1686	1691	1731	1706	-65.1478	-31.8123	-4.81998	-1.55262	-20.0474	7.80603	-10.052
Caprimulgus rufus	411	1027	2524	1550	1152	2391	2747	1541	1654	1499	1452	1397	1504	1544	1509	1572	-75.1511	-31.4877	73.8292	10.952	-23.4043	54.8575	82.0411	-1.97201	11.2081	383.868	433	936	2276	1469	1037	2259	2823	1615	1654	1499	1452	1397	1504	1544	1509	1572	-73.821	-37.5584	56.7493	5.1539	-31.0505	46.3083	87.0775
Caprimulgus sericocaudatus	249	607	297	547	712	183	248	124	903	1029	772	727	931	531	463	311	-72.4252	-41.0107	-61.5285	-24.7593	-23.5231	-65.5367	-46.4363	-60.1286	-49.4186	43.0125	243	617	293	558	670	181	239	135	903	1029	772	727	931	531	463	311	-73.0897	-40.0389	-62.0466	-23.2462	-28.0344	-65.9134	-48.3801
Caprimulgus whitelyi	0	0	4	1326	67	4	30	10	13	4	10	24	305	18	25	9	-100	-100	-60	5425	-78.0328	-77.7778	20	11.1111	630.038	469488	0	0	1	1291	62	5	79	18	13	4	10	24	305	18	25	9	-100	-100	-90	5279.17	-79.6721	-72.2222	216
Capsiempis flaveola	315	1341	1553	1238	1340	1614	2281	975	1942	1728	1080	1282	1664	1351	1390	1315	-83.7796	-22.3958	43.7963	-3.43214	-19.4712	19.4671	64.1007	-25.8555	-3.44627	265.91	303	1194	1631	1182	1164	1510	2304	910	1942	1728	1080	1282	1664	1351	1390	1315	-84.3975	-30.9028	51.0185	-7.80031	-30.0481	11.7691	65.7554
Cariama cristata	544	933	2168	1723	1167	1679	1881	1782	1460	1425	1561	1557	1466	1577	1573	1599	-62.7397	-34.5263	38.8853	10.6615	-20.3956	6.46798	19.5804	11.4447	-3.82772	135.876	601	893	1961	1643	1125	1621	1743	1704	1460	1425	1561	1557	1466	1577	1573	1599	-58.8356	-37.3333	25.6246	5.52344	-23.2606	2.79011	10.8074
Carpornis cucullata	264	414	6	282	401	94	3	5	676	673	330	485	603	411	288	141	-60.9467	-38.4844	-98.1818	-41.8557	-33.4992	-77.129	-98.9583	-96.4539	-68.1886	99.2284	246	404	6	259	388	94	3	1	676	673	330	485	603	411	288	141	-63.6095	-39.9703	-98.1818	-46.5979	-35.6551	-77.129	-98.9583
Carpornis melanocephala	206	429	103	635	555	101	111	11	622	676	339	770	654	345	307	79	-66.881	-36.5385	-69.6165	-17.5325	-15.1376	-70.7246	-63.8436	-86.0759	-53.2938	88.5063	194	414	103	676	490	98	107	3	622	676	339	770	654	345	307	79	-68.8103	-38.7574	-69.6165	-12.2078	-25.0765	-71.5942	-65.1466
Caryothraustes canadensis	116	1236	2240	1570	1520	2300	1143	1125	1638	1424	1103	1234	1635	1138	1080	751	-92.9182	-13.2022	103.083	27.2285	-7.03364	102.109	5.83333	49.8003	21.8624	523.956	104	1103	2204	1516	1438	2264	1098	1155	1638	1424	1103	1234	1635	1138	1080	751	-93.6508	-22.5421	99.8187	22.8525	-12.0489	98.9455	1.66667
Casiornis fuscus	171	1241	881	1608	1393	1599	487	821	1156	1292	884	918	1415	908	937	771	-85.2076	-3.94737	-0.339367	75.1634	-1.55477	76.1013	-48.0256	6.48508	2.33438	375.434	189	1114	836	1399	1316	1520	475	814	1156	1292	884	918	1415	908	937	771	-83.6505	-13.7771	-5.42986	52.3965	-6.99647	67.4009	-49.3063
Casiornis rufus	216	1016	840	1130	1263	710	1264	1121	1447	1303	1465	1653	1400	1420	1427	1381	-85.0726	-22.0261	-42.6621	-31.6394	-9.78571	-50	-11.4226	-18.8269	-33.9294	78.8329	196	928	762	1335	1117	676	1352	1246	1447	1303	1465	1653	1400	1420	1427	1381	-86.4547	-28.7797	-47.9863	-19.2377	-20.2143	-52.3944	-5.25578
Cathartes aura	513	2949	2963	3057	2957	2961	2962	3057	2498	2968	2968	2968	2955	2968	2968	3057	-79.4636	-0.640162	-0.168464	2.99865	0.0676819	-0.235849	-0.202156	0	-9.70548	99.4718	579	2960	2963	3057	2959	2961	2962	3057	2498	2968	2968	2968	2955	2968	2968	3057	-76.8215	-0.269542	-0.168464	2.99865	0.135364	-0.235849	-0.202156
Cathartes burrovianus	193	780	3034	2241	1236	1599	2904	2644	1250	1252	1753	1596	1559	1793	1823	1915	-84.56	-37.6997	73.0747	40.4135	-20.7184	-10.8199	59.2979	38.0679	7.13201	368.743	188	601	3028	1898	1095	1523	2942	2549	1250	1252	1753	1596	1559	1793	1823	1915	-84.96	-51.9968	72.7325	18.9223	-29.7627	-15.0586	61.3823
Cathartes melambrotus	33	1421	1346	1405	1380	931	1511	1401	1429	1500	1488	1497	1531	1484	1493	1478	-97.6907	-5.26667	-9.54301	-6.14562	-9.86283	-37.2642	1.20563	-5.20974	-21.2221	135.92	31	1381	1422	1459	1342	1194	1529	1466	1429	1500	1488	1497	1531	1484	1493	1478	-97.8307	-7.93333	-4.43548	-2.53841	-12.3449	-19.5418	2.41125
Catharus fuscescens	164	1175	2059	1425	1299	1694	2027	1764	1683	1470	1619	1461	1518	1544	1571	1587	-90.2555	-20.068	27.1773	-2.46407	-14.4269	9.71503	29.0261	11.1531	-6.26787	183.011	118	1014	2076	1435	1214	1703	1957	1678	1683	1470	1619	1461	1518	1544	1571	1587	-92.9887	-31.0204	28.2273	-1.7796	-20.0264	10.2979	24.5703
Catharus minimus	3	770	1709	1148	674	1614	1561	923	832	965	845	896	1004	828	778	593	-99.6394	-20.2073	102.249	28.125	-32.8685	94.9275	100.643	55.6492	28.6097	684.846	0	723	1636	1127	633	1535	1518	761	832	965	845	896	1004	828	778	593	-100	-25.0777	93.6095	25.7812	-36.9522	85.3865	95.1157
Catharus ustulatus	101	14	6	1336	78	5	13	5	244	265	79	536	215	136	81	37	-58.6066	-94.717	-92.4051	149.254	-63.7209	-96.3235	-83.9506	-86.4865	-53.3696	862.52	101	0	8	1089	33	4	12	2	244	265	79	536	215	136	81	37	-58.6066	-100	-89.8734	103.172	-84.6512	-97.0588	-85.1852
Celeus elegans	44	1446	792	1300	1360	809	1184	1405	1424	1525	1487	1483	1503	1478	1453	1436	-96.9101	-5.18033	-46.7384	-12.3399	-9.5143	-45.2639	-18.5134	-2.15877	-29.5774	129.345	38	1408	1016	1384	1322	1071	1269	1361	1424	1525	1487	1483	1503	1478	1453	1436	-97.3315	-7.67213	-31.6745	-6.67566	-12.0426	-27.5372	-12.6635
Celeus flavescens	477	1015	2023	1604	1248	2300	1021	1904	1420	1447	1298	1432	1521	1345	1311	1323	-66.4085	-29.8549	55.8552	12.0112	-17.9487	71.0037	-22.1205	43.9153	5.8066	287.094	548	998	1860	1547	1188	2260	1041	1889	1420	1447	1298	1432	1521	1345	1311	1323	-61.4085	-31.0297	43.2974	8.03073	-21.8935	68.0297	-20.595
Celeus flavus	76	1417	78	1046	1426	191	1650	1051	1624	1514	1531	1512	1559	1473	1524	1438	-95.3202	-6.40687	-94.9053	-30.8201	-8.53111	-87.0333	8.26772	-26.9124	-42.7077	230.938	70	1381	126	1324	1364	263	1660	1174	1624	1514	1531	1512	1559	1473	1524	1438	-95.6897	-8.78468	-91.7701	-12.4339	-12.508	-82.1453	8.92388
Celeus grammicus	6	1128	4	1004	1139	1449	1413	317	1120	1283	1041	1273	1356	1039	999	884	-99.4643	-12.0811	-99.6158	-21.1312	-16.0029	39.461	41.4414	-64.1403	-28.9416	381.297	13	1101	2	1153	1150	1549	1468	348	1120	1283	1041	1273	1356	1039	999	884	-98.8393	-14.1855	-99.8079	-9.42655	-15.1917	49.0857	46.9469
Celeus lugubris	168	407	1382	1169	430	602	682	242	558	519	423	793	389	309	309	107	-69.8925	-21.58	226.714	47.4149	10.5398	94.822	120.712	126.168	66.8623	1121.89	166	356	1360	1060	327	520	527	294	558	519	423	793	389	309	309	107	-70.2509	-31.4066	221.513	33.6696	-15.9383	68.2848	70.5502
Celeus obrieni	118	524	1775	2587	312	1342	1376	410	677	684	446	720	605	484	449	318	-82.5702	-23.3918	297.982	259.306	-48.4298	177.273	206.459	28.9308	101.945	2812.3	168	504	1801	2603	367	1434	1348	537	677	684	446	720	605	484	449	318	-75.1846	-26.3158	303.812	261.528	-39.3388	196.281	200.223
Celeus spectabilis	95	111	7	1413	182	101	110	11	242	474	92	707	273	248	190	41	-60.7438	-76.5823	-92.3913	99.8586	-33.3333	-59.2742	-42.1053	-73.1707	-42.2178	456.342	95	10	6	1182	99	99	111	0	242	474	92	707	273	248	190	41	-60.7438	-97.8903	-93.4783	67.1853	-63.7363	-60.0806	-41.5789
Celeus torquatus	71	1453	1480	1534	1405	1047	1682	1486	1506	1541	1542	1555	1539	1579	1542	1520	-95.2855	-5.71058	-4.02075	-1.35048	-8.70695	-33.6922	9.07912	-2.23684	-17.7405	141.259	60	1410	1513	1544	1346	1178	1668	1528	1506	1541	1542	1555	1539	1579	1542	1520	-96.0159	-8.50097	-1.88067	-0.707395	-12.5406	-25.3958	8.17121
Celeus undatus	28	843	1703	685	849	500	863	882	1154	1133	835	852	1174	794	695	426	-97.5737	-25.5958	103.952	-19.6009	-27.6831	-37.0277	24.1727	107.042	3.46073	633.035	14	863	1682	989	999	441	1045	1008	1154	1133	835	852	1174	794	695	426	-98.7868	-23.8305	101.437	16.0798	-14.9063	-44.4584	50.3597
Cephalopterus ornatus	54	1339	915	1430	1261	1770	1729	1019	1342	1453	1285	1484	1420	1331	1326	1184	-95.9762	-7.84584	-28.7938	-3.63881	-11.1972	32.9827	30.3922	-13.9358	-12.2516	200.815	43	1289	873	1463	1230	1760	1708	912	1342	1453	1285	1484	1420	1331	1326	1184	-96.7958	-11.287	-32.0623	-1.41509	-13.3803	32.2314	28.8084
Cercomacra brasiliana	54	334	1	1674	294	1	2	7	281	555	191	936	624	172	182	73	-80.7829	-39.8198	-99.4764	78.8462	-52.8846	-99.4186	-98.9011	-90.411	-60.356	459.239	39	318	1	1321	265	1	1	5	281	555	191	936	624	172	182	73	-86.121	-42.7027	-99.4764	41.1325	-57.5321	-99.4186	-99.4505
Cercomacra carbonaria	0	212	1116	2050	0	1111	1659	846	35	320	35	170	81	39	61	16	-100	-33.75	3088.57	1105.88	-100	2748.72	2619.67	5187.5	1814.57	460183	1	187	1041	2017	0	818	1592	621	35	320	35	170	81	39	61	16	-97.1429	-41.5625	2874.29	1086.47	-100	1997.44	2509.84
Cercomacra cinerascens	55	1434	842	1306	1376	613	1366	1507	1449	1539	1531	1504	1522	1526	1530	1515	-96.2043	-6.82261	-45.0033	-13.1649	-9.59264	-59.8296	-10.719	-0.528053	-30.233	142.409	42	1395	1178	1393	1324	1033	1394	1491	1449	1539	1531	1504	1522	1526	1530	1515	-97.1014	-9.35673	-23.0568	-7.38032	-13.0092	-32.3067	-8.88889
Cercomacra ferdinandi	10	0	1534	2197	32	985	1678	434	137	22	136	480	176	120	203	47	-92.7007	-100	1027.94	357.708	-81.8182	720.833	726.601	823.404	422.746	26888.1	9	4	1459	2177	45	619	1637	486	137	22	136	480	176	120	203	47	-93.4307	-81.8182	972.794	353.542	-74.4318	415.833	706.404
Cercomacra laeta	11	760	1962	944	699	194	560	625	896	1024	664	816	955	624	596	169	-98.7723	-25.7812	195.482	15.6863	-26.8063	-68.9103	-6.04027	269.822	31.835	2126.43	9	726	1905	1091	724	168	420	664	896	1024	664	816	955	624	596	169	-98.9955	-29.1016	186.898	33.701	-24.1885	-73.0769	-29.5302
Cercomacra manu	0	0	3	2161	0	0	8	24	35	11	52	1105	97	33	55	26	-100	-100	-94.2308	95.5656	-100	-100	-85.4545	-7.69231	-61.4765	627.482	0	0	3	1985	0	0	10	2	35	11	52	1105	97	33	55	26	-100	-100	-94.2308	79.638	-100	-100	-81.8182
Cercomacra melanaria	73	331	939	2741	270	210	951	359	265	369	191	126	345	271	194	104	-72.4528	-10.2981	391.623	2075.4	-21.7391	-22.5092	390.206	245.192	371.927	63798.5	66	286	884	2833	224	209	935	393	265	369	191	126	345	271	194	104	-75.0943	-22.4932	362.827	2148.41	-35.0725	-22.8782	381.959
Cercomacra nigrescens	35	899	1	1030	1096	1639	1805	761	1263	1227	1261	1468	1299	1185	1159	1037	-97.2288	-26.7319	-99.9207	-29.8365	-15.6274	38.3122	55.7377	-26.6152	-25.2388	383.456	34	873	1	1348	1107	1621	1805	922	1263	1227	1261	1468	1299	1185	1159	1037	-97.308	-28.8509	-99.9207	-8.17439	-14.7806	36.7932	55.7377
Cercomacra serva	95	194	1	1097	547	96	4	0	321	649	229	685	836	337	238	112	-70.405	-70.1079	-99.5633	60.146	-34.5694	-71.5134	-98.3193	-100	-60.5415	358.144	95	66	1	990	532	97	4	0	321	649	229	685	836	337	238	112	-70.405	-89.8305	-99.5633	44.5255	-36.3636	-71.2166	-98.3193
Cercomacra tyrannina	26	902	1866	1207	852	1288	1356	994	1156	1086	677	945	1204	653	611	429	-97.7509	-16.9429	175.628	27.7249	-29.2359	97.2435	121.931	131.702	51.2874	1123.87	13	877	1804	1198	928	1395	1358	1016	1156	1086	677	945	1204	653	611	429	-98.8754	-19.2449	166.47	26.7725	-22.9236	113.629	122.259
Chaetura brachyura	49	1427	1301	1417	1386	999	1224	1560	1474	1517	1532	1471	1524	1475	1411	1363	-96.6757	-5.93276	-15.0783	-3.67097	-9.05512	-32.2712	-13.253	14.4534	-20.1855	140.546	44	1370	1305	1447	1326	1071	1236	1441	1474	1517	1532	1471	1524	1475	1411	1363	-97.0149	-9.69018	-14.8172	-1.63154	-12.9921	-27.3898	-12.4026
Chaetura chapmani	36	932	1759	1194	823	1486	1136	1122	1266	1137	924	1090	1197	997	886	586	-97.1564	-18.0299	90.368	9.54128	-31.2448	49.0471	28.2167	91.4676	15.2762	512.488	16	939	1700	1297	955	1498	1257	1202	1266	1137	924	1090	1197	997	886	586	-98.7362	-17.4142	83.9827	18.9908	-20.2172	50.2508	41.8736
Chaetura cinereiventris	242	754	38	943	863	1299	1743	320	1521	1295	1301	1532	1193	1244	1213	1151	-84.0894	-41.7761	-97.0792	-38.4465	-27.6614	4.42122	43.6933	-72.1981	-39.142	274.435	177	498	25	1155	609	1422	1762	340	1521	1295	1301	1532	1193	1244	1213	1151	-88.3629	-61.5444	-98.0784	-24.6084	-48.9522	14.3087	45.2597
Chaetura egregia	3	203	5	297	468	8	5	22	439	704	541	945	714	536	442	344	-99.3166	-71.1648	-99.0758	-68.5714	-34.4538	-98.5075	-98.8688	-93.6047	-82.9454	68.4712	9	135	18	397	502	28	12	15	439	704	541	945	714	536	442	344	-97.9499	-80.8239	-96.6728	-57.9894	-29.6919	-94.7761	-97.2851
Chaetura meridionalis	411	749	2326	1512	1053	2215	2048	1254	1332	1184	1314	1366	1355	1296	1286	1241	-69.1441	-36.7399	77.0167	10.6881	-22.2878	70.9105	59.2535	1.04754	11.3431	360.435	452	757	2091	1440	1012	2036	1967	1292	1332	1184	1314	1366	1355	1296	1286	1241	-66.0661	-36.0642	59.1324	5.41728	-25.3137	57.0988	52.9549
Chaetura spinicaudus	33	1205	2118	1386	1229	709	1148	1124	1283	1295	1055	1132	1366	900	1013	721	-97.4279	-6.94981	100.758	22.4382	-10.0293	-21.2222	13.3268	55.8946	7.09857	422.248	17	1177	2078	1381	1214	412	1269	1191	1283	1295	1055	1132	1366	900	1013	721	-98.675	-9.11197	96.9668	21.9965	-11.1274	-54.2222	25.2715
Chaetura viridipennis	96	704	2	1168	804	0	2	3	845	1105	676	1412	1098	692	616	457	-88.6391	-36.2896	-99.7041	-17.2805	-26.776	-100	-99.6753	-99.3435	-70.9635	172.287	100	622	1	1316	885	0	1	72	845	1105	676	1412	1098	692	616	457	-88.1657	-43.7104	-99.8521	-6.79887	-19.3989	-100	-99.8377
Charadrius collaris	512	2950	2961	2958	2957	2961	2962	3057	2498	2968	2967	2949	2955	2968	2968	3056	-79.5036	-0.606469	-0.202224	0.305188	0.0676819	-0.235849	-0.202156	0.0327225	-10.0431	98.4735	581	2961	2954	2957	2959	2961	2962	3057	2498	2968	2967	2949	2955	2968	2968	3056	-76.7414	-0.235849	-0.438153	0.271278	0.135364	-0.235849	-0.202156
Charadrius falklandicus	95	0	95	167	129	95	95	0	158	50	157	168	215	146	157	26	-39.8734	-100	-39.4904	-0.595238	-40	-34.9315	-39.4904	-100	-49.2976	144.418	95	0	95	167	143	95	95	0	158	50	157	168	215	146	157	26	-39.8734	-100	-39.4904	-0.595238	-33.4884	-34.9315	-39.4904
Charadrius modestus	99	67	98	217	165	103	105	21	240	218	184	210	266	202	208	55	-58.75	-69.2661	-46.7391	3.33333	-37.9699	-49.0099	-49.5192	-61.8182	-46.2174	62.035	100	76	97	211	170	99	111	33	240	218	184	210	266	202	208	55	-58.3333	-65.1376	-47.2826	0.47619	-36.0902	-50.9901	-46.6346
Charadrius semipalmatus	173	62	104	318	357	109	112	134	1544	590	430	579	537	428	468	225	-88.7953	-89.4915	-75.814	-45.0777	-33.5196	-74.5327	-76.0684	-40.4444	-65.468	62.2413	186	55	106	326	192	115	112	137	1544	590	430	579	537	428	468	225	-87.9534	-90.678	-75.3488	-43.696	-64.2458	-73.1308	-76.0684
Charadrius wilsonia	95	319	95	33	193	297	90	75	732	1023	232	101	439	227	288	81	-87.0219	-68.8172	-59.0517	-67.3267	-56.0364	30.837	-68.75	-7.40741	-47.9468	193.034	95	412	103	45	300	389	90	96	732	1023	232	101	439	227	288	81	-87.0219	-59.7263	-55.6034	-55.4455	-31.6629	71.3656	-68.75
Charitospiza eucosma	294	731	1269	1987	838	1555	521	781	977	983	941	1024	1028	939	883	761	-69.9079	-25.6358	34.8565	94.043	-18.4825	65.6017	-40.9966	2.62812	5.26332	387.76	328	768	1207	1953	827	1419	595	838	977	983	941	1024	1028	939	883	761	-66.4278	-21.8718	28.2678	90.7227	-19.5525	51.1182	-32.6161
Chelidoptera tenebrosa	490	2549	2752	2778	2693	2742	2706	2787	2480	2563	2733	2739	2671	2733	2726	2728	-80.2419	-0.546235	0.695207	1.42388	0.823662	0.329308	-0.733676	2.16276	-9.51088	102.213	528	2520	2780	2802	2650	2750	2718	2798	2480	2563	2733	2739	2671	2733	2726	2728	-78.7097	-1.67772	1.71972	2.30011	-0.786222	0.622027	-0.29347
Chiroxiphia caudata	279	609	356	580	697	321	245	273	873	906	757	812	939	725	660	520	-68.0412	-32.7815	-52.9723	-28.5714	-25.7721	-55.7241	-62.8788	-47.5	-46.7802	32.1235	284	604	356	609	660	320	240	261	873	906	757	812	939	725	660	520	-67.4685	-33.3333	-52.9723	-25	-29.7125	-55.8621	-63.6364
Chiroxiphia pareola	87	1370	0	1562	1315	11	1689	1031	1534	1498	1515	1538	1465	1511	1502	1444	-94.3286	-8.54473	-100	1.56047	-10.2389	-99.272	12.4501	-28.6011	-40.8718	295.394	87	1331	2	1567	1286	2	1702	1097	1534	1498	1515	1538	1465	1511	1502	1444	-94.3286	-11.1482	-99.868	1.88557	-12.2184	-99.8676	13.3156
Chloroceryle aenea	193	1663	2301	1405	1529	2223	2028	2028	1828	1752	1843	1563	1701	1845	1840	1861	-89.442	-5.07991	24.8508	-10.1088	-10.1117	20.4878	10.2174	8.97367	-6.27659	163.164	141	1542	2295	1473	1419	2198	1958	1984	1828	1752	1843	1563	1701	1845	1840	1861	-92.2867	-11.9863	24.5252	-5.75816	-16.5785	19.1328	6.41304
Chloroceryle amazona	510	2947	3057	3057	2957	3057	3057	3057	2500	2968	2968	2968	2956	2968	2968	3057	-79.6	-0.707547	2.99865	2.99865	0.0338295	2.99865	2.99865	0	-8.53489	103.391	579	2959	3057	3057	2961	3057	3057	3057	2500	2968	2968	2968	2956	2968	2968	3057	-76.84	-0.303235	2.99865	2.99865	0.169147	2.99865	2.99865
Chloroceryle americana	511	2948	3057	3057	2960	3057	3057	3057	2502	2968	2968	2968	2957	2968	2968	3057	-79.5763	-0.673854	2.99865	2.99865	0.101454	2.99865	2.99865	0	-8.51927	103.361	580	2959	3057	3057	2961	3057	3057	3057	2502	2968	2968	2968	2957	2968	2968	3057	-76.8185	-0.303235	2.99865	2.99865	0.135272	2.99865	2.99865
Chloroceryle inda	150	1712	2034	1851	1591	1862	1963	2061	1777	1784	1875	1791	1717	1888	1893	2007	-91.5588	-4.03587	8.48	3.35008	-7.33838	-1.37712	3.69783	2.69058	-10.7615	136.297	141	1593	1980	1757	1507	1754	1900	2009	1777	1784	1875	1791	1717	1888	1893	2007	-92.0653	-10.7063	5.6	-1.89838	-12.2306	-7.09746	0.369783
Chlorophanes spiza	148	1307	633	1474	1348	373	1524	1619	1700	1524	1753	1629	1561	1749	1687	1816	-91.2941	-14.2388	-63.8905	-9.51504	-13.6451	-78.6735	-9.66212	-10.848	-36.4709	154.565	132	1224	930	1534	1301	672	1531	1587	1700	1524	1753	1629	1561	1749	1687	1816	-92.2353	-19.685	-46.9481	-5.8318	-16.656	-61.578	-9.24718
Chlorophonia cyanea	186	537	1069	610	703	1330	1966	312	808	774	708	725	951	632	604	439	-76.9802	-30.6202	50.9887	-15.8621	-26.0778	110.443	225.497	-28.9294	26.0574	1229.4	169	513	1145	616	645	1390	1978	298	808	774	708	725	951	632	604	439	-79.0842	-33.7209	61.7232	-15.0345	-32.1767	119.937	227.483
Chlorostilbon lucidus	463	840	1752	1565	985	1445	1092	1727	1391	1328	1520	1504	1304	1501	1489	1522	-66.7146	-36.747	15.2632	4.05585	-24.4632	-3.73085	-26.6622	13.4691	-15.6912	99.7417	538	841	1690	1531	953	1445	1094	1669	1391	1328	1520	1504	1304	1501	1489	1522	-61.3228	-36.6717	11.1842	1.79521	-26.9172	-3.73085	-26.5279
Chlorostilbon mellisugus	38	1102	2	533	1152	26	2	313	1380	1338	1226	1400	1343	1336	1277	1121	-97.2464	-17.6383	-99.8369	-61.9286	-14.2219	-98.0539	-99.8434	-72.0785	-70.106	164.867	41	1063	2	1020	1164	18	4	310	1380	1338	1226	1400	1343	1336	1277	1121	-97.029	-20.5531	-99.8369	-27.1429	-13.3284	-98.6527	-99.6868
Chordeiles acutipennis	313	1964	2678	1805	1775	2688	1392	2662	1895	2081	1775	1586	1871	1778	1803	1868	-83.4828	-5.6223	50.8732	13.8083	-5.13095	51.1811	-22.7953	42.5054	5.16707	259.613	367	1849	2697	1771	1691	2700	1290	2655	1895	2081	1775	1586	1871	1778	1803	1868	-80.6332	-11.1485	51.9437	11.6646	-9.62052	51.856	-28.4526
Chordeiles minor	511	2947	3057	3057	2960	3057	3057	3057	2500	2968	2968	2968	2956	2968	2968	3057	-79.56	-0.707547	2.99865	2.99865	0.135318	2.99865	2.99865	0	-8.5172	103.32	579	2959	3057	3057	2961	3057	3057	3057	2500	2968	2968	2968	2956	2968	2968	3057	-76.84	-0.303235	2.99865	2.99865	0.169147	2.99865	2.99865
Chordeiles pusillus	252	1141	2721	1855	1241	2737	966	1689	1353	1382	1325	1277	1322	1244	1292	1170	-81.3747	-17.4385	105.358	45.2623	-6.12708	120.016	-25.2322	44.359	23.1029	586.622	314	1064	2741	1799	1178	2747	925	1707	1353	1382	1325	1277	1322	1244	1292	1170	-76.7923	-23.0101	106.868	40.8771	-10.8926	120.82	-28.4056
Chordeiles rupestris	0	803	30	832	549	64	59	245	842	973	624	721	731	590	582	327	-100	-17.4717	-95.1923	15.3953	-24.8974	-89.1525	-89.8625	-25.0765	-53.2822	252.93	0	797	50	797	545	79	57	244	842	973	624	721	731	590	582	327	-100	-18.0884	-91.9872	10.5409	-25.4446	-86.6102	-90.2062
Chrysolampis mosquitus	319	1780	2674	1892	1861	2669	1484	2665	1944	1913	1822	1755	1925	1957	1869	2003	-83.5905	-6.95243	46.7618	7.80627	-3.32468	36.3822	-20.5993	33.0504	1.19173	216.488	379	1645	2696	1887	1776	2684	1441	2665	1944	1913	1822	1755	1925	1957	1869	2003	-80.5041	-14.0094	47.9693	7.52137	-7.74026	37.1487	-22.8999
Chrysomus icterocephalus	2	849	657	700	647	1353	475	492	815	1035	621	699	919	681	480	238	-99.7546	-17.971	5.7971	0.143062	-29.5974	98.6784	-1.04167	106.723	7.87207	568.144	0	892	692	756	695	1452	503	529	815	1035	621	699	919	681	480	238	-100	-13.8164	11.4332	8.15451	-24.3743	113.216	4.79167
Chrysomus ruficapillus	425	802	1634	1500	965	1666	1130	1752	1253	1349	1538	1567	1345	1525	1509	1527	-66.0814	-40.5486	6.24187	-4.27569	-28.2528	9.2459	-25.116	14.7348	-16.7565	99.171	476	765	1634	1518	883	1675	1134	1788	1253	1349	1538	1567	1345	1525	1509	1527	-62.0112	-43.2913	6.24187	-3.12699	-34.3494	9.83607	-24.8509
Chrysuronia oenone	95	224	98	1252	621	101	102	24	319	707	276	662	803	272	287	63	-70.2194	-68.3168	-64.4928	89.1239	-22.665	-62.8676	-64.4599	-61.9048	-40.7253	372.951	95	50	98	1088	522	99	102	4	319	707	276	662	803	272	287	63	-70.2194	-92.9279	-64.4928	64.3505	-34.9938	-63.6029	-64.4599
Cichlopsis leucogenys	121	118	106	1814	256	102	105	4	364	462	257	777	456	287	246	56	-66.7582	-74.4589	-58.7549	133.462	-43.8596	-64.4599	-57.3171	-92.8571	-40.6255	643.715	122	119	106	1389	291	100	106	2	364	462	257	777	456	287	246	56	-66.4835	-74.2424	-58.7549	78.7645	-36.1842	-65.1568	-56.9106
Ciconia maguari	168	469	2312	684	620	2028	2428	989	923	897	820	963	810	884	902	620	-81.7985	-47.7146	181.951	-28.972	-23.4568	129.412	169.18	59.5161	44.7646	1363.28	137	363	2451	690	371	2197	2482	980	923	897	820	963	810	884	902	620	-85.1571	-59.5318	198.902	-28.3489	-54.1975	148.529	175.166
Cissopis leverianus	221	965	134	483	1145	108	126	212	1599	1360	1363	1464	1415	1339	1369	1222	-86.1789	-29.0441	-90.1687	-67.0082	-19.0813	-91.9343	-90.7962	-82.6514	-69.6079	107.5	196	775	126	673	931	105	122	250	1599	1360	1363	1464	1415	1339	1369	1222	-87.7423	-43.0147	-90.7557	-54.0301	-34.2049	-92.1583	-91.0884
Cistothorus platensis	205	625	543	566	665	652	350	382	779	947	708	727	941	750	677	539	-73.6842	-34.0021	-23.3051	-22.1458	-29.3305	-13.0667	-48.3013	-29.128	-34.1205	44.9624	220	645	535	565	647	667	349	394	779	947	708	727	941	750	677	539	-71.7587	-31.8902	-24.435	-22.2834	-31.2434	-11.0667	-48.449
Claravis pretiosa	469	2684	2899	2830	2709	2930	2792	2998	2453	2672	2783	2777	2690	2783	2771	2910	-80.8806	0.449102	4.16816	1.90853	0.70632	5.28207	0.757849	3.02405	-8.07306	108.564	529	2658	2904	2848	2675	2925	2814	2999	2453	2672	2783	2777	2690	2783	2771	2910	-78.4346	-0.523952	4.34783	2.55672	-0.557621	5.10241	1.55179
Clytoctantes atrogularis	0	43	0	83	2	0	0	0	279	440	277	508	448	274	230	79	-100	-90.2273	-100	-83.6614	-99.5536	-100	-100	-100	-96.6803	4.90162	1	20	0	138	2	0	0	41	279	440	277	508	448	274	230	79	-99.6416	-95.4545	-100	-72.8346	-99.5536	-100	-100
Clytolaema rubricauda	230	499	1	609	555	6	3	12	790	839	420	873	787	379	337	173	-70.8861	-40.5244	-99.7619	-30.2405	-29.479	-98.4169	-99.1098	-93.0636	-70.1853	127.941	225	497	2	624	537	3	1	7	790	839	420	873	787	379	337	173	-71.519	-40.7628	-99.5238	-28.5223	-31.7662	-99.2084	-99.7033
Cnemotriccus fuscatus	510	2779	2951	2845	2772	2961	2832	3057	2513	2779	2858	2840	2739	2858	2832	2968	-79.7055	0	3.25402	0.176056	1.20482	3.60392	0	2.99865	-8.55851	103.59	580	2772	2954	2848	2736	2961	2840	3057	2513	2779	2858	2840	2739	2858	2832	2968	-76.92	-0.251889	3.35899	0.28169	-0.109529	3.60392	0.282486
Cnipodectes subbrunneus	95	740	5	1018	515	24	4	196	783	865	576	676	669	607	478	370	-87.8672	-14.4509	-99.1319	50.5917	-23.0194	-96.0461	-99.1632	-47.027	-52.0143	365.57	95	698	4	949	454	10	4	184	783	865	576	676	669	607	478	370	-87.8672	-19.3064	-99.3056	40.3846	-32.1375	-98.3526	-99.1632
Coccycua minuta	104	1664	2120	1661	1689	1849	1817	1891	1676	1711	1795	1743	1769	1812	1797	1803	-93.7947	-2.74693	18.1058	-4.70453	-4.52233	2.04194	1.11297	4.88075	-9.95338	150.216	89	1556	2142	1663	1603	1753	1712	1877	1676	1711	1795	1743	1769	1812	1797	1803	-94.6897	-9.05903	19.3315	-4.58979	-9.38383	-3.25607	-4.73011
Coccyzus americanus	514	2950	2961	2958	2957	2961	2962	3057	2498	2968	2967	2949	2955	2968	2968	3056	-79.4235	-0.606469	-0.202224	0.305188	0.0676819	-0.235849	-0.202156	0.0327225	-10.0331	98.275	581	2961	2955	2957	2959	2961	2962	3057	2498	2968	2967	2949	2955	2968	2968	3056	-76.7414	-0.235849	-0.404449	0.271278	0.135364	-0.235849	-0.202156
Coccyzus euleri	343	1733	2861	2060	1939	2747	2183	2820	2048	1914	2211	2118	2085	2272	2262	2471	-83.252	-9.45664	29.3985	-2.73843	-7.0024	20.9067	-3.49248	14.1238	-5.18911	149.544	374	1575	2863	2155	1848	2761	2206	2762	2048	1914	2211	2118	2085	2272	2262	2471	-81.7383	-17.7116	29.4889	1.74693	-11.3669	21.5229	-2.47569
Coccyzus melacoryphus	508	2947	3057	3057	2960	3057	3057	3057	2500	2968	2968	2968	2956	2968	2968	3057	-79.68	-0.707547	2.99865	2.99865	0.135318	2.99865	2.99865	0	-8.5322	103.625	577	2959	3057	3057	2961	3057	3057	3057	2500	2968	2968	2968	2956	2968	2968	3057	-76.92	-0.303235	2.99865	2.99865	0.169147	2.99865	2.99865
Coereba flaveola	280	1478	2913	1945	1652	2910	1843	3033	1649	1736	2248	2025	1931	2255	2259	2614	-83.02	-14.8618	29.5819	-3.95062	-14.4485	29.0466	-18.4152	16.0291	-7.50482	164.318	280	1299	2912	1969	1540	2923	1805	3042	1649	1736	2248	2025	1931	2255	2259	2614	-83.02	-25.1728	29.5374	-2.76543	-20.2486	29.6231	-20.0974
Colaptes campestris	544	1070	2374	1849	1222	2508	1887	1858	1503	1539	1570	1584	1499	1588	1552	1632	-63.8057	-30.4743	51.2102	16.7298	-18.479	57.9345	21.5851	13.848	6.06857	213.628	599	1031	2198	1712	1164	2311	1735	1820	1503	1539	1570	1584	1499	1588	1552	1632	-60.1464	-33.0084	40	8.08081	-22.3482	45.529	11.7912
Colaptes melanochloros	565	1026	2784	1640	1039	2597	1321	1915	1497	1481	1614	1619	1399	1611	1595	1635	-62.2578	-30.7225	72.4907	1.2971	-25.7327	61.2042	-17.1787	17.1254	2.02822	268.573	635	984	2963	1599	990	2702	1320	1837	1497	1481	1614	1619	1399	1611	1595	1635	-57.5818	-33.5584	83.5812	-1.23533	-29.2352	67.7219	-17.2414
Colaptes punctigula	7	598	47	1428	699	1258	476	670	921	941	753	1025	994	749	654	522	-99.24	-36.4506	-93.7583	39.3171	-29.6781	67.9573	-27.2171	28.3525	-18.8396	459.247	1	540	10	1380	746	1234	332	674	921	941	753	1025	994	749	654	522	-99.8914	-42.6142	-98.672	34.6341	-24.9497	64.753	-49.2355
Colibri delphinae	121	1274	2304	371	1219	2346	2395	373	1242	1813	430	51	1449	590	386	77	-90.2576	-29.7297	435.814	627.451	-15.873	297.627	520.466	384.416	266.239	9519.41	115	1094	2270	229	1145	2336	2386	280	1242	1813	430	51	1449	590	386	77	-90.7407	-39.658	427.907	349.02	-20.98	295.932	518.135
Colibri serrirostris	249	689	1168	1237	780	1375	497	790	938	1086	938	1272	1018	913	988	795	-73.4542	-36.5562	24.5203	-2.75157	-23.3792	50.6024	-49.6964	-0.628931	-13.918	203.006	277	722	1110	1260	764	1264	544	807	938	1086	938	1272	1018	913	988	795	-70.4691	-33.5175	18.3369	-0.943396	-24.9509	38.4447	-44.9393
Colinus cristatus	18	1789	786	343	1008	1152	598	200	890	1801	520	1222	1273	537	248	68	-97.9775	-0.666297	51.1538	-71.9313	-20.817	114.525	141.129	194.118	38.6917	1367.19	9	1695	1062	617	1150	1395	840	151	890	1801	520	1222	1273	537	248	68	-98.9888	-5.88562	104.231	-49.509	-9.66222	159.777	238.71
Colonia colonus	330	1207	1166	1372	1362	732	1424	1628	1665	1566	1754	1624	1653	1651	1776	1778	-80.1802	-22.9246	-33.5234	-15.5172	-17.6044	-55.6632	-19.8198	-8.43645	-31.7087	74.0678	340	1110	1209	1431	1285	792	1495	1688	1665	1566	1754	1624	1653	1651	1776	1778	-79.5796	-29.1188	-31.0718	-11.8842	-22.2626	-52.0291	-15.8221
Columbina cyanopis	101	376	1507	0	512	1558	780	435	385	588	374	888	593	398	351	267	-73.7662	-36.0544	302.941	-100	-13.6594	291.457	122.222	62.9213	69.5078	3105.28	79	351	1392	0	440	1396	766	304	385	588	374	888	593	398	351	267	-79.4805	-40.3061	272.193	-100	-25.801	250.754	118.234
Columbina minuta	359	1294	2720	1821	1545	2585	1385	2165	1542	1581	1520	1482	1723	1571	1508	1576	-76.7185	-18.1531	78.9474	22.8745	-10.3308	64.5449	-8.1565	37.3731	11.2976	315.824	416	1184	2820	1746	1470	2593	1339	2144	1542	1581	1520	1482	1723	1571	1508	1576	-73.022	-25.1107	85.5263	17.8138	-14.6837	65.0541	-11.2069
Columbina passerina	288	1561	2368	2190	1481	2366	1925	1003	1804	1669	967	913	1549	915	891	740	-84.0355	-6.47094	144.881	139.869	-4.38993	158.579	116.049	35.5405	62.5028	1005.39	301	1398	2303	1777	1360	2359	1499	789	1804	1669	967	913	1549	915	891	740	-83.3149	-16.2373	138.159	94.6331	-12.2014	157.814	68.2379
Columbina picui	215	846	932	1853	1061	903	2330	1181	1494	1226	1145	1066	1270	1125	1158	955	-85.6091	-30.9951	-18.6026	73.8274	-16.4567	-19.7333	101.209	23.6649	3.41305	454.58	211	631	916	1473	850	890	2357	1089	1494	1226	1145	1066	1270	1125	1158	955	-85.8768	-48.5318	-20	38.1801	-33.0709	-20.8889	103.541
Columbina squammata	567	1054	2373	1855	1205	2475	1813	1647	1437	1398	1367	1401	1404	1392	1387	1383	-60.5428	-24.6066	73.5918	32.4054	-14.1738	77.8017	30.7138	19.0889	16.7848	286.512	622	1021	2047	1729	1155	2158	1633	1588	1437	1398	1367	1401	1404	1392	1387	1383	-56.7154	-26.9671	49.744	23.4118	-17.735	55.0287	17.7361
Columbina talpacoti	507	2877	2959	2954	2891	2961	2888	3057	2485	2884	2959	2951	2855	2949	2928	3049	-79.5976	-0.242718	0	0.10166	1.26095	0.406918	-1.36612	0.262381	-9.89681	99.2136	577	2893	2954	2952	2875	2961	2899	3057	2485	2884	2959	2951	2855	2949	2928	3049	-76.7807	0.312067	-0.168976	0.0338868	0.700525	0.406918	-0.990437
Compsothraupis loricata	429	951	895	1263	1036	797	698	683	966	1021	646	779	1033	646	635	553	-55.5901	-6.85602	38.5449	62.1309	0.290416	23.3746	9.92126	23.5081	11.9155	152.588	450	933	819	1259	1039	763	657	723	966	1021	646	779	1033	646	635	553	-53.4161	-8.619	26.7802	61.6175	0.580833	18.1115	3.46457
Conioptilon mcilhennyi	0	0	0	2080	0	1	5	18	31	5	35	1008	116	48	45	26	-100	-100	-100	106.349	-100	-97.9167	-88.8889	-30.7692	-63.9032	662.087	0	0	0	1864	0	1	5	0	31	5	35	1008	116	48	45	26	-100	-100	-100	84.9206	-100	-97.9167	-88.8889
Conirostrum bicolor	128	1274	260	743	1254	249	537	211	1117	1363	688	762	1399	659	645	255	-88.5407	-6.52971	-62.2093	-2.49344	-10.3645	-62.2155	-16.7442	-17.2549	-33.294	132.976	128	1202	285	776	1200	268	523	257	1117	1363	688	762	1399	659	645	255	-88.5407	-11.8122	-58.5756	1.83727	-14.2244	-59.3323	-18.9147
Conirostrum margaritae	0	537	738	1294	61	670	918	503	254	676	229	312	415	308	266	47	-100	-20.5621	222.271	314.744	-85.3012	117.532	245.113	970.213	208.001	14915.3	0	508	734	1297	27	675	935	526	254	676	229	312	415	308	266	47	-100	-24.8521	220.524	315.705	-93.494	119.156	251.504
Conirostrum speciosum	349	1555	2833	2351	1468	2843	2809	2582	1885	1850	1544	1572	1765	1633	1780	1929	-81.4854	-15.9459	83.4845	49.5547	-16.8272	74.0968	57.809	33.8517	23.0673	398.643	371	1413	2853	1999	1363	2857	2815	2616	1885	1850	1544	1572	1765	1633	1780	1929	-80.3183	-23.6216	84.7798	27.1628	-22.7762	74.9541	58.1461
Conopias parvus	15	822	1681	982	788	1346	1295	1039	1021	1031	775	818	1156	780	810	653	-98.5309	-20.2716	116.903	20.0489	-31.8339	72.5641	59.8765	59.1118	22.2335	599.845	4	783	1630	966	818	1457	1339	1034	1021	1031	775	818	1156	780	810	653	-99.6082	-24.0543	110.323	18.0929	-29.2388	86.7949	65.3086
Conopias trivirgatus	318	1565	614	1344	1481	747	1910	385	1582	1976	1018	1241	1685	943	966	607	-79.8989	-20.7996	-39.6857	8.29976	-12.1068	-20.7847	97.7226	-36.5733	-12.9783	331.762	255	1294	565	1235	1095	677	1988	448	1582	1976	1018	1241	1685	943	966	607	-83.8812	-34.5142	-44.499	-0.483481	-35.0148	-28.2078	105.797
Conopophaga aurita	10	877	10	906	816	0	184	471	1023	1090	992	1021	1125	1008	982	883	-99.0225	-19.5413	-98.9919	-11.2635	-27.4667	-100	-81.2627	-46.6591	-60.526	184.671	7	893	2	1018	889	0	164	714	1023	1090	992	1021	1125	1008	982	883	-99.3157	-18.0734	-99.7984	-0.29383	-20.9778	-100	-83.2994
Conopophaga lineata	236	603	304	762	743	354	277	530	938	978	871	929	993	881	843	687	-74.8401	-38.3436	-65.0976	-17.9763	-25.1762	-59.8184	-67.1412	-22.853	-46.4058	65.1144	260	636	318	779	740	367	268	545	938	978	871	929	993	881	843	687	-72.2814	-34.9693	-63.4902	-16.1464	-25.4783	-58.3428	-68.2088
Conopophaga melanogaster	5	245	0	454	473	1	1512	73	722	817	625	1049	830	707	568	320	-99.3075	-70.0122	-100	-56.7207	-43.012	-99.8586	166.197	-77.1875	-47.4877	988.241	8	240	0	828	603	3	1555	238	722	817	625	1049	830	707	568	320	-98.892	-70.6242	-100	-21.0677	-27.3494	-99.5757	173.768
Conopophaga melanops	201	401	97	1089	685	96	101	32	633	740	371	956	796	315	366	134	-68.2464	-45.8108	-73.8544	13.9121	-13.9447	-69.5238	-72.4044	-76.1194	-50.749	140.449	190	386	97	1059	556	97	100	10	633	740	371	956	796	315	366	134	-69.9842	-47.8378	-73.8544	10.7741	-30.1508	-69.2063	-72.6776
Conopophaga peruviana	95	271	0	1002	381	1	0	0	474	724	381	782	659	446	290	198	-79.9578	-62.5691	-100	28.133	-42.1851	-99.7758	-100	-100	-69.5443	252.555	95	135	0	1012	335	2	2	0	474	724	381	782	659	446	290	198	-79.9578	-81.3536	-100	29.4118	-49.1654	-99.5516	-99.3103
Conopophaga roberti	35	864	318	490	733	91	152	239	844	922	468	489	965	499	424	263	-95.8531	-6.29067	-32.0513	0.204499	-24.0415	-81.7635	-64.1509	-9.12548	-39.134	169.015	38	823	289	473	706	93	149	260	844	922	468	489	965	499	424	263	-95.4976	-10.7375	-38.2479	-3.27198	-26.8394	-81.3627	-64.8585
Conothraupis speculigera	95	0	1	1536	38	3	4	16	171	45	47	689	100	74	46	28	-44.4444	-100	-97.8723	122.932	-62	-95.9459	-91.3043	-42.8571	-51.4366	691.493	95	0	1	1267	17	1	7	0	171	45	47	689	100	74	46	28	-44.4444	-100	-97.8723	83.8897	-83	-98.6486	-84.7826
Contopus albogularis	0	38	0	186	0	0	0	26	27	463	19	579	207	48	107	22	-100	-91.7927	-100	-67.8756	-100	-100	-100	18.1818	-80.1858	212.955	0	60	0	411	0	0	1	49	27	463	19	579	207	48	107	22	-100	-87.041	-100	-29.0155	-100	-100	-99.0654
Contopus cinereus	351	883	1833	1434	981	2362	833	1376	1396	1365	1292	1342	1316	1296	1304	1275	-74.8567	-35.3114	41.8731	6.85544	-25.4559	82.2531	-36.1196	7.92157	-4.10506	308.873	399	869	1996	1404	967	2454	884	1347	1396	1365	1292	1342	1316	1296	1304	1275	-71.4183	-36.337	54.4892	4.61997	-26.5198	89.3519	-32.2086
Contopus cooperi	135	1334	1346	1323	1363	874	1362	1277	1477	1426	1396	1430	1515	1411	1400	1370	-90.8599	-6.45161	-3.58166	-7.48252	-10.033	-38.0581	-2.71429	-6.78832	-20.7462	116.522	134	1287	1373	1381	1323	1048	1388	1295	1477	1426	1396	1430	1515	1411	1400	1370	-90.9276	-9.74755	-1.64756	-3.42657	-12.6733	-25.7264	-0.857143
Contopus fumigatus	99	105	209	15	46	109	614	12	117	344	137	13	157	136	184	14	-15.3846	-69.4767	52.5547	15.3846	-70.7006	-19.8529	233.696	-14.2857	13.9918	1191.19	98	71	236	25	22	108	543	22	117	344	137	13	157	136	184	14	-16.2393	-79.3605	72.2628	92.3077	-85.9873	-20.5882	195.109
Contopus virens	15	905	470	1214	780	460	630	744	1092	1094	999	1106	1136	998	976	772	-98.6264	-17.2761	-52.953	9.76492	-31.338	-53.9078	-35.4508	-3.62694	-35.4268	143.618	14	893	276	1241	809	276	503	671	1092	1094	999	1106	1136	998	976	772	-98.7179	-18.3729	-72.3724	12.2061	-28.7852	-72.3447	-48.4631
Coragyps atratus	517	2947	3057	3057	2957	3057	3057	3057	2500	2968	2968	2968	2956	2968	2968	3057	-79.32	-0.707547	2.99865	2.99865	0.0338295	2.99865	2.99865	0	-8.49989	102.681	585	2959	3057	3057	2959	3057	3057	3057	2500	2968	2968	2968	2956	2968	2968	3057	-76.6	-0.303235	2.99865	2.99865	0.101488	2.99865	2.99865
Corapipo gutturalis	17	268	1792	1100	462	1607	1616	355	769	800	422	1117	812	431	394	204	-97.7893	-66.5	324.645	-1.52193	-43.1034	272.854	310.152	74.0196	96.5944	3977.11	1	222	1717	1173	546	1607	1551	345	769	800	422	1117	812	431	394	204	-99.87	-72.25	306.872	5.01343	-32.7586	272.854	293.655
Coryphaspiza melanotis	192	531	1067	948	601	1015	642	687	684	916	718	1098	857	714	688	568	-71.9298	-42.0306	48.6072	-13.6612	-29.8716	42.1569	-6.68605	20.9507	-6.55806	219.622	175	530	971	949	546	954	623	613	684	916	718	1098	857	714	688	568	-74.4152	-42.1397	35.2368	-13.5701	-36.2894	33.6134	-9.44767
Coryphospingus cucullatus	300	574	751	701	968	956	588	789	1312	1065	1055	1157	1218	1153	1136	1004	-77.1341	-46.1033	-28.8152	-39.4123	-20.5255	-17.0859	-48.2394	-21.4143	-37.3412	50.0486	276	510	731	711	775	907	572	814	1312	1065	1055	1157	1218	1153	1136	1004	-78.9634	-52.1127	-30.7109	-38.548	-36.3711	-21.3356	-49.6479
Coryphospingus pileatus	448	1014	930	1488	1318	950	285	854	1480	1272	1170	1160	1345	1081	1090	900	-69.7297	-20.283	-20.5128	28.2759	-2.00743	-12.1184	-73.8532	-5.11111	-21.9175	147.897	490	958	959	1437	1227	1005	314	969	1480	1272	1170	1160	1345	1081	1090	900	-66.8919	-24.6855	-18.0342	23.8793	-8.77323	-7.03053	-71.1927
Corythopis delalandi	287	757	1027	996	742	820	516	925	957	1167	935	1232	1009	903	932	822	-70.0104	-35.1328	9.83957	-19.1558	-26.4618	-9.19158	-44.6352	12.5304	-22.7772	96.1278	297	791	997	1000	699	817	546	893	957	1167	935	1232	1009	903	932	822	-68.9655	-32.2194	6.63102	-18.8312	-30.7235	-9.52381	-41.4163
Corythopis torquatus	135	1413	1440	1430	1298	1586	1422	1332	1510	1484	1456	1462	1461	1449	1444	1440	-91.0596	-4.78437	-1.0989	-2.18878	-11.1567	9.4548	-1.52355	-7.5	-13.7321	126.511	122	1369	1455	1467	1276	1567	1470	1416	1510	1484	1456	1462	1461	1449	1444	1440	-91.9205	-7.74933	-0.0686813	0.341997	-12.6626	8.14355	1.80055
Coscoroba coscoroba	249	363	377	403	428	354	336	293	545	632	469	482	609	472	466	353	-54.3119	-42.5633	-19.6162	-16.39	-29.7209	-25	-27.897	-16.9972	-29.0621	22.0267	252	363	362	375	416	329	321	282	545	632	469	482	609	472	466	353	-53.7615	-42.5633	-22.8145	-22.1992	-31.6913	-30.2966	-31.1159
Cotinga cayana	27	1403	1356	1294	1300	1266	1402	1332	1363	1460	1433	1424	1467	1441	1425	1408	-98.0191	-3.90411	-5.37334	-9.12921	-11.3838	-12.1443	-1.61404	-5.39773	-18.3707	131.146	29	1357	1415	1373	1281	1340	1459	1398	1363	1460	1433	1424	1467	1441	1425	1408	-97.8723	-7.05479	-1.25611	-3.58146	-12.6789	-7.00902	2.38596
Cotinga cotinga	23	862	1672	1145	893	833	1107	1004	1223	1093	928	1095	1198	1136	760	524	-98.1194	-21.1345	80.1724	4.56621	-25.4591	-26.6725	45.6579	91.6031	6.32676	500.673	13	903	1632	1255	989	816	1243	1108	1223	1093	928	1095	1198	1136	760	524	-98.937	-17.3833	75.8621	14.6119	-17.4457	-28.169	63.5526
Cotinga maculata	116	237	90	1892	478	97	97	2	438	544	296	961	638	298	244	83	-73.516	-56.4338	-69.5946	96.8783	-25.0784	-67.4497	-60.2459	-97.5904	-44.1288	456.629	118	247	90	1357	422	97	97	0	438	544	296	961	638	298	244	83	-73.0594	-54.5956	-69.5946	41.2071	-33.8558	-67.4497	-60.2459
Cotinga maynana	1	749	0	933	714	664	1	29	899	991	699	888	1006	825	667	525	-99.8888	-24.4198	-100	5.06757	-29.0258	-19.5152	-99.8501	-94.4762	-57.7635	250.462	2	725	0	963	723	651	1	12	899	991	699	888	1006	825	667	525	-99.7775	-26.8416	-100	8.44595	-28.1312	-21.0909	-99.8501
Crax alector	23	911	1867	1125	896	1297	1729	964	1055	1166	624	967	1212	618	559	349	-97.8199	-21.8696	199.199	16.3392	-26.0726	109.871	209.302	176.218	70.6458	1744.27	12	860	1819	1166	987	1428	1633	1033	1055	1166	624	967	1212	618	559	349	-98.8626	-26.2436	191.506	20.5791	-18.5644	131.068	192.129
Crax blumenbachii	144	376	2	1219	388	121	5	0	539	624	226	756	516	323	202	69	-73.2839	-39.7436	-99.115	61.2434	-24.8062	-62.5387	-97.5248	-100	-54.4711	371.881	146	360	3	1076	382	110	2	0	539	624	226	756	516	323	202	69	-72.9128	-42.3077	-98.6726	42.328	-25.969	-65.9443	-99.0099
Crax fasciolata	176	1130	1641	1140	1128	1966	1456	1189	1393	1362	1283	1580	1284	1193	1185	1048	-87.3654	-17.0338	27.9034	-27.8481	-12.1495	64.7946	22.8692	13.4542	-1.92193	258.882	166	1033	1715	1292	1000	2072	1547	1269	1393	1362	1283	1580	1284	1193	1185	1048	-88.0833	-24.1557	33.6711	-18.2278	-22.1184	73.6798	30.5485
Crax globulosa	0	647	99	1032	553	111	95	6	417	872	402	829	639	659	441	32	-100	-25.8028	-75.3731	24.4873	-13.4585	-83.1563	-78.458	-81.25	-54.1264	238.616	0	512	101	996	511	114	95	51	417	872	402	829	639	659	441	32	-100	-41.2844	-74.8756	20.1448	-20.0313	-82.7011	-78.458
Crotophaga ani	569	2890	2968	2945	2942	2968	2961	3057	2597	2901	2964	2943	2918	2951	2964	3053	-78.0901	-0.37918	0.134953	0.0679579	0.822481	0.576076	-0.101215	0.131019	-9.60475	95.7367	634	2906	2968	2918	2952	2968	2961	3057	2597	2901	2964	2943	2918	2951	2964	3053	-75.5872	0.172354	0.134953	-0.849473	1.16518	0.576076	-0.101215
Crotophaga major	450	2649	2963	2758	2600	2961	3045	3057	2397	2647	2825	2733	2612	2827	2782	2949	-81.2265	0.0755572	4.88496	0.914746	-0.459418	4.74001	9.45363	3.66226	-7.24435	113.001	514	2609	2963	2770	2578	2961	3044	3057	2397	2647	2825	2733	2612	2827	2782	2949	-78.5565	-1.43559	4.88496	1.35382	-1.30168	4.74001	9.41769
Crypturellus bartletti	0	416	3	1210	585	6	1	8	636	780	476	917	848	520	451	312	-100	-46.6667	-99.3697	31.952	-31.0142	-98.8462	-99.7783	-97.4359	-67.6449	297.292	0	290	2	1182	597	9	1	84	636	780	476	917	848	520	451	312	-100	-62.8205	-99.5798	28.8986	-29.5991	-98.2692	-99.7783
Crypturellus brevirostris	2	362	218	498	48	81	440	149	444	544	371	428	472	418	351	245	-99.5495	-33.4559	-41.2399	16.3551	-89.8305	-80.622	25.3561	-39.1837	-42.7713	269.827	0	409	224	519	51	125	518	194	444	544	371	428	472	418	351	245	-100	-24.8162	-39.6226	21.2617	-89.1949	-70.0957	47.5783
Crypturellus cinereus	115	1138	800	1368	1233	883	856	1140	1316	1272	1335	1366	1413	1323	1299	1273	-91.2614	-10.5346	-40.0749	0.146413	-12.7389	-33.2577	-34.1032	-10.4478	-29.034	104.328	112	1109	862	1396	1237	925	954	1203	1316	1272	1335	1366	1413	1323	1299	1273	-91.4894	-12.8145	-35.4307	2.19619	-12.4558	-30.0831	-26.5589
Crypturellus noctivagus	310	566	84	991	794	130	90	367	1052	972	775	819	1013	713	675	573	-70.5323	-41.7695	-89.1613	21.0012	-21.619	-81.7672	-86.6667	-35.9511	-50.8082	185.988	352	626	99	1101	833	177	109	397	1052	972	775	819	1013	713	675	573	-66.5399	-35.5967	-87.2258	34.4322	-17.769	-75.1753	-83.8519
Crypturellus obsoletus	212	591	204	510	744	146	270	237	788	937	734	686	960	661	656	493	-73.0964	-36.9264	-72.2071	-25.656	-22.5	-77.9123	-58.8415	-51.927	-52.3833	60.0346	187	580	191	508	686	137	257	256	788	937	734	686	960	661	656	493	-76.269	-38.1003	-73.9782	-25.9475	-28.5417	-79.2738	-60.8232
Crypturellus parvirostris	441	1616	1356	1806	1756	1423	914	2004	2038	1844	1924	1859	1892	1966	1944	1997	-78.3611	-12.3644	-29.5218	-2.851	-7.18816	-27.6195	-52.9835	0.350526	-26.3174	93.8225	498	1515	1405	1848	1688	1501	968	2064	2038	1844	1924	1859	1892	1966	1944	1997	-75.5643	-17.8416	-26.9751	-0.591716	-10.7822	-23.6521	-50.2058
Crypturellus soui	316	1923	1834	2435	1984	2286	2206	2390	2246	1951	2209	2121	2030	2314	2251	2386	-85.9305	-1.43516	-16.976	14.8043	-2.26601	-1.21003	-1.99911	0.167645	-11.8556	121.065	378	1793	1831	2410	1850	2302	2260	2425	2246	1951	2209	2121	2030	2314	2251	2386	-83.1701	-8.09841	-17.1118	13.6256	-8.867	-0.518583	0.399822
Crypturellus strigulosus	25	902	2	400	1005	4	1279	381	1210	1245	989	1164	1219	975	1017	884	-97.9339	-27.5502	-99.7978	-65.6357	-17.5554	-99.5897	25.762	-56.9005	-54.9001	261.306	31	882	0	650	1001	18	1333	464	1210	1245	989	1164	1219	975	1017	884	-97.438	-29.1566	-100	-44.1581	-17.8835	-98.1538	31.0718
Crypturellus tataupa	663	829	1695	1357	910	1429	1515	1391	1364	1306	1268	1281	1211	1347	1247	1230	-51.393	-36.5237	33.6751	5.93286	-24.8555	6.0876	21.4916	13.0894	-4.06195	112.509	721	836	1557	1351	880	1415	1432	1317	1364	1306	1268	1281	1211	1347	1247	1230	-47.1408	-35.9877	22.7918	5.46448	-27.3328	5.04826	14.8356
Crypturellus undulatus	272	1878	2590	1945	1773	2488	2427	2405	2044	1907	2118	2003	1861	2143	2116	2170	-86.6928	-1.52071	22.2852	-2.89566	-4.72864	16.0989	14.6975	10.8295	-3.99083	151.971	261	1772	2591	1885	1592	2513	2426	2405	2044	1907	2118	2003	1861	2143	2116	2170	-87.2309	-7.07918	22.3324	-5.89116	-14.4546	17.2655	14.6503
Crypturellus variegatus	35	1281	1293	1489	1232	1118	965	1224	1317	1377	1309	1358	1372	1319	1330	1255	-97.3424	-6.97168	-1.22231	9.64654	-10.2041	-15.2388	-27.4436	-2.47012	-18.9058	140.265	46	1235	1348	1456	1189	1121	1079	1227	1317	1377	1309	1358	1372	1319	1330	1255	-96.5072	-10.3123	2.97937	7.21649	-13.3382	-15.0114	-18.8722
Culicivora caudacuta	225	544	1263	1493	652	989	496	620	646	862	706	847	827	642	647	482	-65.1703	-36.891	78.8952	76.2692	-21.1608	54.0498	-23.3385	28.6307	11.4105	381.098	192	544	1124	1481	593	860	442	493	646	862	706	847	827	642	647	482	-70.2786	-36.891	59.2068	74.8524	-28.295	33.9564	-31.6847
Curaeus forbesi	117	35	95	1018	865	95	3	1	588	369	301	1078	964	292	374	20	-80.102	-90.5149	-68.4385	-5.56586	-10.2697	-67.4658	-99.1979	-95	-64.5693	169.515	126	33	95	1075	701	95	2	0	588	369	301	1078	964	292	374	20	-78.5714	-91.0569	-68.4385	-0.278293	-27.2822	-67.4658	-99.4652
Cyanerpes caeruleus	35	1391	1071	1341	1334	950	1021	1360	1407	1471	1435	1463	1480	1437	1409	1394	-97.5124	-5.43848	-25.3659	-8.33903	-9.86486	-33.89	-27.5373	-2.43902	-26.2984	120.151	33	1342	1163	1406	1297	1056	1144	1350	1407	1471	1435	1463	1480	1437	1409	1394	-97.6546	-8.76954	-18.9547	-3.8961	-12.3649	-26.5136	-18.8077
Cyanerpes cyaneus	133	1677	464	1799	1642	641	1815	1595	1705	1722	1773	1708	1730	1761	1799	1783	-92.1994	-2.61324	-73.8297	5.32787	-5.08671	-63.6002	0.889383	-10.544	-30.207	194.105	123	1587	400	1735	1563	508	1797	1611	1705	1722	1773	1708	1730	1761	1799	1783	-92.7859	-7.83972	-77.4394	1.5808	-9.65318	-71.1528	-0.111173
Cyanerpes nitidus	6	1011	31	743	656	465	5	262	1007	1189	818	895	944	747	752	532	-99.4042	-14.9706	-96.2103	-16.9832	-30.5085	-37.751	-99.3351	-50.7519	-55.7393	171.327	4	1002	33	831	570	453	6	276	1007	1189	818	895	944	747	752	532	-99.6028	-15.7275	-95.9658	-7.15084	-39.6186	-39.3574	-99.2021
Cyanicterus cyanicterus	37	1257	1755	1530	873	160	1963	493	971	1568	458	1049	1126	537	519	34	-96.1895	-19.8342	283.188	45.8532	-22.4689	-70.2048	278.227	1350	218.571	28841.1	19	1170	1700	1449	958	135	1924	431	971	1568	458	1049	1126	537	519	34	-98.0433	-25.3827	271.179	38.1316	-14.9201	-74.8603	270.713
Cyanocorax caeruleus	183	279	159	219	269	121	67	175	363	369	267	265	321	284	242	204	-49.5868	-24.3902	-40.4494	-17.3585	-16.1994	-57.3944	-72.314	-14.2157	-36.4886	59.4256	171	264	137	206	252	124	49	144	363	369	267	265	321	284	242	204	-52.8926	-28.4553	-48.6891	-22.2642	-21.4953	-56.338	-79.7521
Cyanocorax cayanus	25	371	1865	1513	522	1337	1858	829	934	922	512	1158	878	477	431	220	-97.3233	-59.7614	264.258	30.6563	-40.5467	180.294	331.09	276.818	110.686	3682.21	14	308	1813	1466	613	1469	1824	964	934	922	512	1158	878	477	431	220	-98.5011	-66.5944	254.102	26.5976	-30.1822	207.966	323.202
Cyanocorax chrysops	280	841	1080	526	985	1834	438	439	1101	1130	924	764	1138	798	717	536	-74.5686	-25.5752	16.8831	-31.1518	-13.4446	129.825	-38.9121	-18.097	-6.88022	463.717	256	729	1136	532	752	1917	404	438	1101	1130	924	764	1138	798	717	536	-76.7484	-35.4867	22.9437	-30.3665	-33.9192	140.226	-43.6541
Cyanocorax cristatellus	274	888	1670	1981	1014	1561	1837	1031	1379	1243	1157	1226	1204	1132	1117	1049	-80.1305	-28.5599	44.3388	61.5824	-15.7807	37.8975	64.4584	-1.71592	10.2612	321.35	282	863	1759	2115	979	1628	1927	1103	1379	1243	1157	1226	1204	1132	1117	1049	-79.5504	-30.5712	52.0311	72.5122	-18.6877	43.8163	72.5157
Cyanocorax cyanomelas	250	486	1223	1277	642	1354	721	483	828	686	415	1007	709	469	301	218	-69.8068	-29.1545	194.699	26.8123	-9.44993	188.699	139.535	121.56	70.3617	1333.69	249	401	1076	1252	458	1231	571	405	828	686	415	1007	709	469	301	218	-69.9275	-41.5452	159.277	24.3297	-35.402	162.473	89.701
Cyanocorax cyanopogon	401	1233	1430	1474	1445	1411	1276	1149	1450	1348	1164	1144	1443	1139	1126	1094	-72.3448	-8.53116	22.8522	28.8462	0.1386	23.8806	13.3215	5.02742	1.64881	132.36	442	1155	1479	1483	1331	1433	1320	1285	1450	1348	1164	1144	1443	1139	1126	1094	-69.5172	-14.3175	27.0619	29.6329	-7.76161	25.8121	17.2291
Cyanocorax heilprini	0	0	594	1506	1	350	523	32	29	53	27	24	85	40	38	26	-100	-100	2100	6175	-98.8235	775	1276.32	23.0769	1256.32	574532	0	0	621	1754	0	268	560	49	29	53	27	24	85	40	38	26	-100	-100	2200	7208.33	-100	570	1373.68
Cyanocorax violaceus	1	609	91	1076	677	1773	1428	229	775	869	759	900	1003	719	607	487	-99.871	-29.9194	-88.0105	19.5556	-32.5025	146.592	135.255	-52.9774	-0.234683	1118.64	0	543	109	1057	618	1789	1387	222	775	869	759	900	1003	719	607	487	-100	-37.5144	-85.639	17.4444	-38.3848	148.818	128.501
Cyanoloxia glaucocaerulea	302	341	378	468	375	360	333	194	629	562	483	532	511	478	485	341	-51.9873	-39.3238	-21.7391	-12.0301	-26.6145	-24.6862	-31.3402	-43.1085	-31.3537	20.7179	295	337	351	457	359	329	314	176	629	562	483	532	511	478	485	341	-53.1002	-40.0356	-27.3292	-14.0977	-29.7456	-31.1715	-35.2577
Cyanopsitta spixii	40	150	376	1148	198	319	238	148	166	188	109	117	320	164	147	63	-75.9036	-20.2128	244.954	881.197	-38.125	94.5122	61.9048	134.921	160.406	11951.1	64	175	400	1085	246	368	264	170	166	188	109	117	320	164	147	63	-61.4458	-6.91489	266.972	827.35	-23.125	124.39	79.5918
Cyclarhis gujanensis	400	2020	2963	2723	2158	2962	2786	3057	2138	2220	2805	2771	2327	2782	2658	2945	-81.2909	-9.00901	5.6328	-1.73223	-7.26257	6.47017	4.81565	3.80306	-9.82163	108.654	432	1861	2963	2733	2080	2960	2758	3009	2138	2220	2805	2771	2327	2782	2658	2945	-79.7942	-16.1712	5.6328	-1.37135	-10.6145	6.39827	3.76223
Cygnus melancoryphus	241	323	296	331	380	280	126	181	430	502	394	405	466	410	393	296	-43.9535	-35.6574	-24.8731	-18.2716	-18.4549	-31.7073	-67.9389	-38.8514	-34.9635	32.9887	233	316	289	322	364	271	116	161	430	502	394	405	466	410	393	296	-45.814	-37.0518	-26.6497	-20.4938	-21.8884	-33.9024	-70.4835
Cymbilaimus lineatus	56	1413	1774	1299	1337	1957	1517	1551	1439	1509	1486	1480	1482	1472	1505	1440	-96.1084	-6.36183	19.3809	-12.2297	-9.78408	32.9484	0.797342	7.70833	-7.95614	188.169	43	1364	1718	1381	1303	1906	1505	1527	1439	1509	1486	1480	1482	1472	1505	1440	-97.0118	-9.60901	15.6124	-6.68919	-12.0783	29.4837	0
Cymbilaimus sanctaemariae	0	62	0	1776	199	0	0	0	209	509	331	1467	390	359	239	120	-100	-87.8193	-100	21.0634	-48.9744	-100	-100	-100	-76.9663	235.07	0	16	0	1718	207	0	0	0	209	509	331	1467	390	359	239	120	-100	-96.8566	-100	17.1097	-46.9231	-100	-100
Cyphorhinus arada	17	998	1044	1224	946	1081	1062	919	1188	1168	1066	1177	1250	1070	1029	970	-98.569	-14.5548	-2.06379	3.9932	-24.32	1.02804	3.207	-5.25773	-17.0671	147.287	15	980	1095	1263	1009	1126	1148	968	1188	1168	1066	1177	1250	1070	1029	970	-98.7374	-16.0959	2.72045	7.30671	-19.28	5.23364	11.5646
Cypseloides cryptus	141	21	1367	166	440	119	654	44	563	634	275	20	752	245	373	13	-74.9556	-96.6877	397.091	730	-41.4894	-51.4286	75.3351	238.462	147.041	10705.1	140	23	990	105	375	101	515	36	563	634	275	20	752	245	373	13	-75.1332	-96.3722	260	425	-50.133	-58.7755	38.0697
Cypseloides fumigatus	217	487	143	329	397	117	131	130	609	754	425	543	636	423	400	315	-64.3678	-35.4111	-66.3529	-39.4107	-37.5786	-72.3404	-67.25	-58.7302	-55.1802	28.7733	211	479	129	321	402	107	127	119	609	754	425	543	636	423	400	315	-65.353	-36.4721	-69.6471	-40.884	-36.7925	-74.7045	-68.25
Cypseloides senex	244	684	567	836	744	591	351	254	1107	1058	991	1081	1039	948	929	756	-77.9584	-35.3497	-42.7851	-22.6642	-28.3927	-37.6582	-62.2174	-66.4021	-46.6785	49.015	251	685	581	943	672	589	372	279	1107	1058	991	1081	1039	948	929	756	-77.3261	-35.2552	-41.3724	-12.766	-35.3224	-37.8692	-59.9569
Cypsnagra hirundinacea	404	1073	2006	1121	1181	2007	1604	1271	1337	1307	1250	1267	1305	1176	1181	1068	-69.7831	-17.9036	60.48	-11.5233	-9.50192	70.6633	35.8171	19.0075	9.657	267.188	449	1009	2004	1179	1102	1987	1465	1180	1337	1307	1250	1267	1305	1176	1181	1068	-66.4174	-22.8003	60.32	-6.94554	-15.5556	68.9626	24.0474
Dacnis albiventris	95	55	1355	172	281	1807	562	71	292	268	167	217	229	181	205	52	-67.4658	-79.4776	711.377	-20.7373	22.7074	898.343	174.146	36.5385	209.429	17958.4	95	25	1332	201	251	1859	437	49	292	268	167	217	229	181	205	52	-67.4658	-90.6716	697.605	-7.37327	9.60699	927.072	113.171
Dacnis cayana	501	2778	2246	2689	2777	2596	2600	3007	2503	2779	2789	2678	2758	2783	2706	2927	-79.984	-0.0359842	-19.4693	0.410754	0.688905	-6.71937	-3.91722	2.73317	-13.2866	97.0148	565	2770	2073	2668	2750	2596	2591	2976	2503	2779	2789	2678	2758	2783	2706	2927	-77.4271	-0.323858	-25.6723	-0.373413	-0.290065	-6.71937	-4.24982
Dacnis flaviventer	25	1149	4	1061	1317	1565	1619	244	1265	1295	1135	1348	1451	1195	1068	931	-98.0237	-11.2741	-99.6476	-21.2908	-9.23501	30.9623	51.5918	-73.7916	-28.8386	403.861	33	1121	2	1224	1281	1622	1657	256	1265	1295	1135	1348	1451	1195	1068	931	-97.3913	-13.4363	-99.8238	-9.19881	-11.7161	35.7322	55.1498
Dacnis lineata	38	1310	1017	1232	1336	883	941	1302	1352	1411	1271	1415	1483	1281	1240	1158	-97.1893	-7.15804	-19.9843	-12.9329	-9.91234	-31.0695	-24.1129	12.4352	-23.7405	131.328	35	1270	1071	1309	1296	1027	1015	1325	1352	1411	1271	1415	1483	1281	1240	1158	-97.4112	-9.99291	-15.7356	-7.49117	-12.6096	-19.8283	-18.1452
Dacnis nigripes	201	261	95	252	349	95	103	8	572	536	237	631	546	266	240	56	-64.8601	-51.306	-59.9156	-60.0634	-36.0806	-64.2857	-57.0833	-85.7143	-59.9136	24.2749	183	259	96	279	340	95	98	7	572	536	237	631	546	266	240	56	-68.007	-51.6791	-59.4937	-55.7845	-37.7289	-64.2857	-59.1667
Dendrocygna autumnalis	331	1819	1824	1632	1780	2221	2030	1851	1926	1901	1787	1758	1844	1907	1862	1919	-82.8141	-4.31352	2.07051	-7.16724	-3.47072	16.4657	9.02256	-3.54351	-9.2188	118.387	388	1694	1953	1830	1630	2453	2235	2113	1926	1901	1787	1758	1844	1907	1862	1919	-79.8546	-10.889	9.28931	4.09556	-11.6052	28.6314	20.0322
Dendrocygna bicolor	255	412	407	692	534	407	1002	179	848	668	564	793	680	604	496	285	-69.9292	-38.3234	-27.8369	-12.7364	-21.4706	-32.6159	102.016	-37.193	-17.2612	325.495	239	412	498	648	476	368	1068	226	848	668	564	793	680	604	496	285	-71.816	-38.3234	-11.7021	-18.285	-30	-39.0728	115.323
Dendrocygna viduata	509	2947	3057	2968	2960	2961	2962	3057	2497	2968	2967	2965	2955	2968	2968	3056	-79.6155	-0.707547	3.03337	0.10118	0.169205	-0.235849	-0.202156	0.0327225	-9.67808	99.9848	578	2959	3057	2968	2961	2961	2962	3057	2497	2968	2967	2965	2955	2968	2968	3056	-76.8522	-0.303235	3.03337	0.10118	0.203046	-0.235849	-0.202156
Dendroica fusca	4	38	1862	15	959	2097	924	7	470	212	390	18	1372	330	337	18	-99.1489	-82.0755	377.436	-16.6667	-30.102	535.455	174.184	-61.1111	99.7463	7167.86	0	23	1928	25	953	2087	912	53	470	212	390	18	1372	330	337	18	-100	-89.1509	394.359	38.8889	-30.5394	532.424	170.623
Dendroica petechia	130	1737	1781	421	1054	1829	1945	428	1325	1726	536	196	1386	585	450	107	-90.1887	0.637312	232.276	114.796	-23.9538	212.65	332.222	300	134.805	3143.77	117	1630	1755	352	1129	1818	1894	345	1325	1726	536	196	1386	585	450	107	-91.1698	-5.56199	227.425	79.5918	-18.5426	210.769	320.889
Dendroica striata	12	788	1441	1033	519	2229	1778	820	1002	933	750	814	775	757	738	505	-98.8024	-15.5413	92.1333	26.9042	-33.0323	194.452	140.921	62.3762	46.1764	1157.32	4	751	1490	1004	408	2170	1747	697	1002	933	750	814	775	757	738	505	-99.6008	-19.507	98.6667	23.3415	-47.3548	186.658	136.721
Deroptyus accipitrinus	39	1078	1648	681	1147	940	1353	1106	1386	1298	1253	1340	1359	1192	1200	1121	-97.1861	-16.9492	31.5243	-49.1791	-15.5997	-21.1409	12.75	-1.33809	-19.6398	194.886	30	1082	1667	1095	1212	1222	1434	1243	1386	1298	1253	1340	1359	1192	1200	1121	-97.8355	-16.641	33.0407	-18.2836	-10.8168	2.51678	19.5
Dichrozona cincta	96	762	0	1118	771	1292	1305	103	944	1011	959	1097	1081	933	868	684	-89.8305	-24.6291	-100	1.91431	-28.6772	38.478	50.3456	-84.9415	-29.6675	423.056	96	749	0	1208	803	1325	1330	103	944	1011	959	1097	1081	933	868	684	-89.8305	-25.9149	-100	10.1185	-25.7169	42.015	53.2258
Diglossa duidae	96	348	513	199	119	2456	184	69	192	632	120	231	175	96	222	7	-50	-44.9367	327.5	-13.8528	-32	2458.33	-17.1171	885.714	439.205	96392.3	97	346	669	233	138	2425	226	114	192	632	120	231	175	96	222	7	-49.4792	-45.2532	457.5	0.865801	-21.1429	2426.04	1.8018
Diopsittaca nobilis	258	1275	1674	970	1299	1566	1400	1259	1441	1475	1402	1432	1441	1350	1341	1314	-82.0958	-13.5593	19.4009	-32.2626	-9.85427	16	4.3997	-4.18569	-12.7696	132.613	296	1191	1746	1130	1242	1704	1525	1343	1441	1475	1402	1432	1441	1350	1341	1314	-79.4587	-19.2542	24.5364	-21.0894	-13.8099	26.2222	13.7211
Discosura langsdorffi	113	681	106	1171	1131	106	108	75	868	1000	770	1035	1290	711	705	450	-86.9816	-31.9	-86.2338	13.1401	-12.3256	-85.0914	-84.6809	-83.3333	-57.1758	206.206	111	473	108	1149	1075	104	105	100	868	1000	770	1035	1290	711	705	450	-87.212	-52.7	-85.974	11.0145	-16.6667	-85.3727	-85.1064
Discosura longicaudus	105	1322	2297	1751	1507	2232	1174	1496	1312	1481	1208	1171	1657	949	894	557	-91.997	-10.736	90.149	49.5303	-9.0525	135.195	31.3199	168.582	45.3738	900.873	91	1210	2245	1690	1425	2211	880	1414	1312	1481	1208	1171	1657	949	894	557	-93.064	-18.2984	85.8444	44.3211	-14.0012	132.982	-1.566
Dolichonyx oryzivorus	62	1176	358	1401	1263	302	598	908	1357	1304	1127	1210	1392	1213	1053	905	-95.4311	-9.81595	-68.2343	15.7851	-9.26724	-75.1031	-43.2099	0.331492	-35.6181	206.302	55	1096	210	1373	1180	202	333	711	1357	1304	1127	1210	1392	1213	1053	905	-95.9469	-15.9509	-81.3665	13.4711	-15.2299	-83.3471	-68.3761
Dolospingus fringilloides	106	366	1338	512	339	702	1032	229	476	595	184	332	415	252	147	81	-77.7311	-38.4874	627.174	54.2169	-18.3133	178.571	602.041	182.716	188.773	9764.07	106	406	1369	427	270	516	1053	278	476	595	184	332	415	252	147	81	-77.7311	-31.7647	644.022	28.6145	-34.9398	104.762	616.327
Donacobius atricapilla	274	1697	301	790	1628	250	1921	1788	1968	1843	2004	1699	1803	1850	1845	2056	-86.0772	-7.92187	-84.98	-53.5021	-9.70605	-86.4865	4.11924	-13.035	-42.1987	197.702	269	1528	213	1317	1494	208	1940	1990	1968	1843	2004	1699	1803	1850	1845	2056	-86.3313	-17.0917	-89.3713	-22.4838	-17.1381	-88.7568	5.14905
Donacospiza albifrons	317	398	303	351	394	287	242	233	587	662	472	503	584	498	457	334	-45.9966	-39.8792	-35.8051	-30.2187	-32.5342	-42.3695	-47.046	-30.2395	-38.0111	5.78327	307	388	281	338	388	271	223	205	587	662	472	503	584	498	457	334	-47.7002	-41.3897	-40.4661	-32.8032	-33.5616	-45.5823	-51.2035
Doryfera johannae	99	56	57	5	91	17	169	7	187	158	117	7	424	109	126	11	-47.0588	-64.557	-51.2821	-28.5714	-78.5377	-84.4037	34.127	-36.3636	-44.5809	173.353	99	42	102	10	52	29	194	16	187	158	117	7	424	109	126	11	-47.0588	-73.4177	-12.8205	42.8571	-87.7358	-73.3945	53.9683
Dromococcyx pavoninus	226	645	1452	525	990	1941	1759	854	1325	1117	1099	1330	1221	1204	1027	797	-82.9434	-42.256	32.1201	-60.5263	-18.9189	61.2126	71.2756	7.15182	-4.11057	401.097	163	382	1425	637	739	1873	1700	698	1325	1117	1099	1330	1221	1204	1027	797	-87.6981	-65.8013	29.6633	-52.1053	-39.4758	55.5648	65.5307
Dromococcyx phasianellus	521	2806	2669	2866	2814	2814	2815	3018	2523	2802	2860	2875	2786	2872	2840	2982	-79.35	0.142755	-6.67832	-0.313043	1.00503	-2.0195	-0.880282	1.20724	-10.8608	96.5144	583	2804	2536	2863	2790	2811	2822	3018	2523	2802	2860	2875	2786	2872	2840	2982	-76.8926	0.0713776	-11.3287	-0.417391	0.143575	-2.12396	-0.633803
Drymophila devillei	19	873	0	503	1080	0	0	67	1058	1223	944	1324	1282	969	857	625	-98.2042	-28.6182	-100	-62.0091	-15.7566	-100	-100	-89.28	-74.2335	150.758	23	861	0	991	1080	1	1	51	1058	1223	944	1324	1282	969	857	625	-97.8261	-29.5993	-100	-25.1511	-15.7566	-99.8968	-99.8833
Drymophila ferruginea	213	356	107	441	517	113	114	51	759	683	509	675	745	476	426	226	-71.9368	-47.877	-78.9784	-34.6667	-30.604	-76.2605	-73.2394	-77.4336	-61.3746	51.5006	213	357	103	452	515	101	104	41	759	683	509	675	745	476	426	226	-71.9368	-47.7306	-79.7642	-33.037	-30.8725	-78.7815	-75.5869
Drymophila genei	22	133	0	88	76	1	13	7	75	553	86	312	196	119	118	35	-70.6667	-75.9494	-100	-71.7949	-61.2245	-99.1597	-88.9831	-80	-80.9723	24.3498	18	127	0	85	61	2	12	10	75	553	86	312	196	119	118	35	-76	-77.0344	-100	-72.7564	-68.8776	-98.3193	-89.8305
Drymophila malura	236	375	156	247	420	1861	127	161	636	666	423	398	652	354	414	288	-62.8931	-43.6937	-63.1206	-37.9397	-35.5828	425.706	-69.3237	-44.0972	8.63193	3570.26	241	357	135	245	384	1938	112	135	636	666	423	398	652	354	414	288	-62.1069	-46.3964	-68.0851	-38.4422	-41.1043	447.458	-72.9469
Drymophila ochropyga	163	167	95	215	309	100	1	7	559	553	254	524	554	377	176	99	-70.8408	-69.8011	-62.5984	-58.9695	-44.2238	-73.4748	-99.4318	-92.9293	-71.5337	39.7653	157	150	95	234	304	96	1	0	559	553	254	524	554	377	176	99	-71.9141	-72.8752	-62.5984	-55.3435	-45.1264	-74.5358	-99.4318
Drymophila rubricollis	96	212	147	305	237	110	233	139	239	290	272	331	300	265	255	145	-59.8326	-26.8966	-45.9559	-7.85498	-21	-58.4906	-8.62745	-4.13793	-29.0995	65.2941	86	197	141	291	212	104	214	120	239	290	272	331	300	265	255	145	-64.0167	-32.069	-48.1618	-12.0846	-29.3333	-60.7547	-16.0784
Drymophila squamata	212	385	97	834	563	98	101	22	764	757	406	925	745	404	378	146	-72.2513	-49.1413	-76.1084	-9.83784	-24.4295	-75.7426	-73.2804	-84.9315	-58.2154	95.1658	206	382	98	924	538	99	99	10	764	757	406	925	745	404	378	146	-73.0366	-49.5376	-75.8621	-0.108108	-27.7852	-75.495	-73.8095
Dryocopus galeatus	248	291	216	401	306	343	194	132	543	468	362	521	437	419	317	203	-54.3278	-37.8205	-40.3315	-23.0326	-29.9771	-18.1384	-38.8013	-34.9754	-34.6756	15.6484	242	282	204	412	303	326	176	117	543	468	362	521	437	419	317	203	-55.4328	-39.7436	-43.6464	-20.9213	-30.6636	-22.1957	-44.4795
Dryocopus lineatus	550	2841	2946	2338	2860	2933	2858	3057	2564	2849	2938	2271	2830	2936	2901	3030	-78.5491	-0.2808	0.272294	2.95024	1.06007	-0.10218	-1.48225	0.891089	-9.40508	97.7733	619	2869	2955	2306	2834	2942	2863	3057	2564	2849	2938	2271	2830	2936	2901	3030	-75.858	0.702001	0.578625	1.54117	0.141343	0.20436	-1.30989
Dysithamnus mentalis	341	517	1901	948	824	2501	585	1094	1272	967	1343	1465	1172	1239	1227	1134	-73.1918	-46.5357	41.5488	-35.2901	-29.6928	101.856	-52.3227	-3.52734	-12.1444	416.445	367	460	1830	988	735	2537	598	1219	1272	967	1343	1465	1172	1239	1227	1134	-71.1478	-52.4302	36.2621	-32.5597	-37.2867	104.762	-51.2632
Dysithamnus plumbeus	17	290	2	1292	51	1	3	2	152	509	172	747	317	165	177	55	-88.8158	-43.0255	-98.8372	72.9585	-83.9117	-99.3939	-98.3051	-96.3636	-66.9618	443.398	15	286	3	1109	47	2	3	2	152	509	172	747	317	165	177	55	-90.1316	-43.8114	-98.2558	48.4605	-85.1735	-98.7879	-98.3051
Dysithamnus stictothorax	159	493	46	630	560	6	56	29	580	771	527	841	784	394	355	195	-72.5862	-36.0571	-91.2713	-25.0892	-28.5714	-98.4772	-84.2254	-85.1282	-65.1757	114.296	141	485	39	667	552	10	49	20	580	771	527	841	784	394	355	195	-75.6897	-37.0947	-92.5996	-20.6897	-29.5918	-97.4619	-86.1972
Dysithamnus xanthopterus	37	220	2	97	97	11	12	23	158	549	172	341	305	175	162	52	-76.5823	-59.9271	-98.8372	-71.5543	-68.1967	-93.7143	-92.5926	-55.7692	-77.1467	33.0133	35	221	2	94	72	5	4	19	158	549	172	341	305	175	162	52	-77.8481	-59.745	-98.8372	-72.434	-76.3934	-97.1429	-97.5309
Elaenia chiriquensis	242	1347	2696	1557	1306	2626	2085	2373	1811	1594	1567	1704	1540	1524	1529	1618	-86.6372	-15.4956	72.0485	-8.62676	-15.1948	72.3097	36.3636	46.6625	12.6788	369.372	244	1201	2719	1648	1183	2660	1940	2447	1811	1594	1567	1704	1540	1524	1529	1618	-86.5268	-24.655	73.5163	-3.28638	-23.1818	74.5407	26.8803
Elaenia cristata	288	1390	2157	1537	1542	2213	1680	1702	1711	1551	1508	1434	1603	1545	1451	1486	-83.1677	-10.3804	43.0371	7.18271	-3.80536	43.2362	15.7822	14.5357	3.30256	199.739	313	1274	2308	1623	1404	2326	1746	1825	1711	1551	1508	1434	1603	1545	1451	1486	-81.7066	-17.8594	53.0504	13.1799	-12.4142	50.5502	20.3308
Elaenia flavogaster	339	1680	2687	1993	1773	2746	1958	2626	1710	1923	2027	1783	1965	1964	1997	2243	-80.1754	-12.6365	32.5604	11.7779	-9.77099	39.8167	-1.95293	17.0753	-0.413185	174.313	360	1536	2783	1955	1707	2787	1854	2619	1710	1923	2027	1783	1965	1964	1997	2243	-78.9474	-20.1248	37.2965	9.64666	-13.1298	41.9043	-7.16074
Elaenia mesoleuca	195	584	357	731	773	321	256	487	835	943	867	909	1034	818	775	684	-76.6467	-38.07	-58.8235	-19.582	-25.2418	-60.7579	-66.9677	-28.8012	-46.8614	57.9049	199	611	377	766	765	335	253	529	835	943	867	909	1034	818	775	684	-76.1677	-35.2068	-56.5167	-15.7316	-26.0155	-59.0465	-67.3548
Elaenia obscura	175	616	346	452	696	332	301	348	566	892	662	698	960	682	648	526	-69.0813	-30.9417	-47.7341	-35.2436	-27.5	-51.3196	-53.5494	-33.8403	-43.6513	25.1692	180	596	344	473	653	334	296	371	566	892	662	698	960	682	648	526	-68.1979	-33.1839	-48.0363	-32.235	-31.9792	-51.0264	-54.321
Elaenia parvirostris	250	1182	2407	1824	1323	2192	2244	2283	1756	1513	1911	1962	1585	1923	1883	2060	-85.7631	-21.8771	25.955	-7.03364	-16.53	13.9886	19.1715	10.8252	-7.65793	161.456	182	919	2413	1737	1171	2225	2130	2214	1756	1513	1911	1962	1585	1923	1883	2060	-89.6355	-39.2597	26.269	-11.4679	-26.1199	15.7046	13.1174
Elaenia pelzelni	11	755	0	1061	635	1349	1042	98	756	885	563	755	831	607	493	183	-98.545	-14.6893	-100	40.5298	-23.586	122.241	111.359	-46.4481	-1.14238	921.722	2	742	0	1026	655	1389	1067	174	756	885	563	755	831	607	493	183	-99.7354	-16.1582	-100	35.894	-21.1793	128.83	116.43
Elaenia ruficeps	114	1385	1254	10	975	738	1103	73	999	1713	297	16	1368	252	359	46	-88.5886	-19.1477	322.222	-37.5	-28.7281	192.857	207.242	58.6957	75.8816	2710.67	111	1351	1322	20	1135	561	1178	82	999	1713	297	16	1368	252	359	46	-88.8889	-21.1325	345.118	25	-17.0322	122.619	228.134
Elaenia spectabilis	283	1942	1717	2612	1750	1066	2433	2730	2008	1978	2181	2264	1905	1892	1896	2156	-85.9064	-1.82002	-21.2746	15.371	-8.13648	-43.6575	28.3228	26.6234	-11.3097	188.071	321	1783	1409	2615	1605	1026	2423	2792	2008	1978	2181	2264	1905	1892	1896	2156	-84.0139	-9.85844	-35.3966	15.5035	-15.748	-45.7717	27.7954
Electron platyrhynchum	8	779	0	916	939	0	0	0	1021	1153	884	1217	1165	955	805	621	-99.2165	-32.4371	-100	-24.7329	-19.3991	-100	-100	-100	-71.9732	186.482	20	776	0	1175	1001	0	0	1	1021	1153	884	1217	1165	955	805	621	-98.0411	-32.6973	-100	-3.45111	-14.0773	-100	-100
Eleoscytalopus indigoticus	144	523	6	498	445	6	20	43	485	779	447	687	702	409	389	230	-70.3093	-32.8626	-98.6577	-27.5109	-36.6097	-98.533	-94.8586	-81.3043	-67.5808	118.461	128	510	1	524	455	1	10	37	485	779	447	687	702	409	389	230	-73.6082	-34.5315	-99.7763	-23.7263	-35.1852	-99.7555	-97.4293
Eleoscytalopus psychopompus	97	38	89	141	24	89	194	10	108	166	115	35	30	118	132	15	-10.1852	-77.1084	-22.6087	302.857	-20	-24.5763	46.9697	-33.3333	20.2519	1773.63	96	33	89	78	23	89	145	15	108	166	115	35	30	118	132	15	-11.1111	-80.1205	-22.6087	122.857	-23.3333	-24.5763	9.84848
Eleothreptus anomalus	132	345	163	86	331	165	114	85	355	536	283	161	432	302	285	110	-62.8169	-35.6343	-42.4028	-46.5839	-23.3796	-45.3642	-60	-22.7273	-42.3636	27.6331	128	337	149	83	318	158	107	75	355	536	283	161	432	302	285	110	-63.9437	-37.1269	-47.3498	-48.4472	-26.3889	-47.6821	-62.4561
Eleothreptus candicans	161	456	652	939	558	895	467	508	616	790	590	1117	750	601	549	446	-73.8636	-42.2785	10.5085	-15.9355	-25.6	48.9185	-14.9362	13.9013	-12.4107	175.718	151	459	635	948	507	892	471	458	616	790	590	1117	750	601	549	446	-75.487	-41.8987	7.62712	-15.1298	-32.4	48.4193	-14.2077
Emberizoides herbicola	352	665	1797	1151	941	1554	1972	1459	1223	1207	1414	1514	1286	1366	1362	1359	-71.2183	-44.9047	27.0863	-23.9762	-26.8274	13.7628	44.7871	7.35835	-9.24151	190.766	354	615	1813	1210	837	1458	2091	1483	1223	1207	1414	1514	1286	1366	1362	1359	-71.0548	-49.0472	28.2178	-20.0793	-34.9145	6.73499	53.5242
Emberizoides ypiranganus	140	303	11	161	324	27	16	99	401	420	263	275	432	296	256	155	-65.0873	-27.8571	-95.8175	-41.4545	-25	-90.8784	-93.75	-36.129	-59.4967	117.343	131	296	6	148	297	31	8	90	401	420	263	275	432	296	256	155	-67.3317	-29.5238	-97.7186	-46.1818	-31.25	-89.527	-96.875
Embernagra longicauda	17	204	2	248	111	10	3	5	234	417	168	307	344	229	189	73	-92.735	-51.0791	-98.8095	-19.2182	-67.7326	-95.6332	-98.4127	-93.1507	-77.0964	105.111	21	253	0	270	104	6	1	6	234	417	168	307	344	229	189	73	-91.0256	-39.3285	-100	-12.0521	-69.7674	-97.3799	-99.4709
Embernagra platensis	283	483	252	345	540	338	238	214	654	811	512	518	779	517	496	345	-56.7278	-40.4439	-50.7812	-33.3977	-30.6804	-34.6228	-52.0161	-37.971	-42.0801	11.9554	291	461	239	336	515	311	221	200	654	811	512	518	779	517	496	345	-55.5046	-43.1566	-53.3203	-35.1351	-33.8896	-39.8453	-55.4435
Empidonax alnorum	112	504	140	1953	961	153	105	208	834	998	689	1337	1123	611	490	244	-86.5707	-49.499	-79.6807	46.0733	-14.4256	-74.9591	-78.5714	-14.7541	-44.0484	269.865	114	246	134	1831	776	142	104	199	834	998	689	1337	1123	611	490	244	-86.3309	-75.3507	-80.5515	36.9484	-30.8994	-76.7594	-78.7755
Empidonomus varius	516	2947	3057	3057	2957	3057	3057	3057	2500	2968	2968	2968	2956	2968	2968	3057	-79.36	-0.707547	2.99865	2.99865	0.0338295	2.99865	2.99865	0	-8.50489	102.782	581	2959	3057	3057	2959	3057	3057	3057	2500	2968	2968	2968	2956	2968	2968	3057	-76.76	-0.303235	2.99865	2.99865	0.101488	2.99865	2.99865
Epinecrophylla erythrura	95	383	4	692	430	74	0	93	499	647	346	634	557	348	306	246	-80.9619	-40.8037	-98.8439	9.14826	-22.8007	-78.7356	-100	-62.1951	-59.3991	186.339	95	370	5	651	397	67	0	139	499	647	346	634	557	348	306	246	-80.9619	-42.813	-98.5549	2.68139	-28.7253	-80.7471	-100
Epinecrophylla haematonota	5	790	20	961	587	862	14	451	911	993	747	814	853	806	747	586	-99.4512	-20.4431	-97.3226	18.059	-31.1841	6.94789	-98.1258	-23.0375	-43.0697	293.686	0	773	18	958	496	833	16	347	911	993	747	814	853	806	747	586	-100	-22.1551	-97.5904	17.6904	-41.8523	3.34988	-97.8581
Epinecrophylla leucophthalma	15	547	0	669	732	0	360	60	986	1033	918	1271	1046	901	797	661	-98.4787	-47.0474	-100	-47.3643	-30.0191	-100	-54.8306	-90.9228	-71.0829	105.486	19	604	0	1115	827	0	513	104	986	1033	918	1271	1046	901	797	661	-98.073	-41.5295	-100	-12.2738	-20.9369	-100	-35.6336
Epinecrophylla ornata	16	457	1	330	769	20	2	37	947	996	853	1037	1046	872	836	556	-98.3105	-54.1165	-99.8828	-68.1774	-26.4818	-97.7064	-99.7608	-93.3453	-79.7227	94.393	26	530	0	611	843	2	4	64	947	996	853	1037	1046	872	836	556	-97.2545	-46.7871	-100	-41.08	-19.4073	-99.7706	-99.5215
Eubucco richardsoni	95	529	2	1070	562	6	0	20	614	765	473	813	775	508	442	291	-84.5277	-30.8497	-99.5772	31.6113	-27.4839	-98.8189	-100	-93.1271	-62.8466	296.556	95	452	1	1079	549	6	0	89	614	765	473	813	775	508	442	291	-84.5277	-40.915	-99.7886	32.7183	-29.1613	-98.8189	-100
Eubucco tucinkae	0	0	1	2167	0	3	3	18	50	69	69	1177	152	79	59	31	-100	-100	-98.5507	84.1121	-100	-96.2025	-94.9153	-41.9355	-68.4365	523.948	0	0	1	2001	0	1	4	0	50	69	69	1177	152	79	59	31	-100	-100	-98.5507	70.0085	-100	-98.7342	-93.2203
Eucometis penicillata	171	1658	1153	1713	1711	873	2142	1368	1730	1750	1488	1762	1813	1418	1480	1270	-90.1156	-5.25714	-22.5134	-2.78093	-5.62603	-38.4344	44.7297	7.71654	-14.0352	190.291	150	1506	1108	1722	1546	751	2143	1459	1730	1750	1488	1762	1813	1418	1480	1270	-91.3295	-13.9429	-25.5376	-2.27015	-14.727	-47.0381	44.7973
Eupetomena macroura	305	1331	1521	1507	1237	1936	1026	1697	1418	1587	1438	1364	1463	1430	1515	1433	-78.4908	-16.1311	5.77191	10.4839	-15.4477	35.3846	-32.2772	18.4229	-9.03544	156.84	361	1230	1489	1529	1181	1968	1036	1698	1418	1587	1438	1364	1463	1430	1515	1433	-74.5416	-22.4953	3.54659	12.0968	-19.2755	37.6224	-31.6172
Euphonia cayennensis	24	708	1618	431	802	221	597	666	1121	1110	682	997	1153	638	561	324	-97.8591	-36.2162	137.243	-56.7703	-30.4423	-65.3605	6.41711	105.556	-4.67904	877.739	13	775	1609	860	989	134	825	885	1121	1110	682	997	1153	638	561	324	-98.8403	-30.1802	135.924	-13.7412	-14.2238	-78.9969	47.0588
Euphonia chalybea	220	300	117	334	346	129	138	146	483	478	386	404	467	380	321	279	-54.4513	-37.2385	-69.6891	-17.3267	-25.9101	-66.0526	-57.0093	-47.6703	-46.9185	43.83	220	295	102	314	327	112	133	131	483	478	386	404	467	380	321	279	-54.4513	-38.2845	-73.5751	-22.2772	-29.9786	-70.5263	-58.567
Euphonia chlorotica	188	826	2658	2080	1280	2264	2234	2597	1305	1182	1996	1819	1599	2014	1965	2316	-85.5939	-30.1184	33.1663	14.3485	-19.95	12.4131	13.6896	12.133	-6.23897	180.618	179	651	2664	1955	1152	2103	2004	2669	1305	1182	1996	1819	1599	2014	1965	2316	-86.2835	-44.9239	33.4669	7.47664	-27.955	4.41907	1.98473
Euphonia chrysopasta	29	1186	1274	1306	1217	924	1200	1071	1284	1304	1182	1309	1402	1221	1209	1150	-97.7414	-9.04908	7.78342	-0.229183	-13.1954	-24.3243	-0.744417	-6.86957	-18.0463	141.145	28	1147	1292	1332	1228	928	1235	1067	1284	1304	1182	1309	1402	1221	1209	1150	-97.8193	-12.0399	9.30626	1.75707	-12.4108	-23.9967	2.15054
Euphonia cyanocephala	276	533	213	476	719	185	213	250	920	837	667	687	966	603	647	528	-70	-36.3202	-68.066	-30.7132	-25.5694	-69.3201	-67.0788	-52.6515	-52.4649	44.7451	279	532	217	494	696	180	211	235	920	837	667	687	966	603	647	528	-69.6739	-36.4397	-67.4663	-28.0932	-27.9503	-70.1493	-67.3879
Euphonia finschi	143	795	1593	1277	470	1535	1916	194	549	1104	397	657	715	466	436	28	-73.9526	-27.9891	301.259	94.3683	-34.2657	229.399	339.45	592.857	177.641	6678.01	124	663	1438	1050	425	1141	1860	132	549	1104	397	657	715	466	436	28	-77.4135	-39.9457	262.217	59.8174	-40.5594	144.85	326.606
Euphonia laniirostris	30	800	14	1185	900	1693	1626	255	1193	1121	989	1074	1095	1011	858	629	-97.4853	-28.6351	-98.5844	10.3352	-17.8082	67.458	89.5105	-59.4595	-16.8336	612.453	31	663	7	1212	899	1720	1671	317	1193	1121	989	1074	1095	1011	858	629	-97.4015	-40.8564	-99.2922	12.8492	-17.8995	70.1286	94.7552
Euphonia minuta	10	1083	4	1215	1021	1209	420	306	1145	1244	960	1119	1302	972	955	799	-99.1266	-12.9421	-99.5833	8.57909	-21.5822	24.3827	-56.0209	-61.7021	-39.7494	274.102	15	1053	3	1298	1047	1234	277	309	1145	1244	960	1119	1302	972	955	799	-98.69	-15.3537	-99.6875	15.9964	-19.5853	26.9547	-70.9948
Euphonia pectoralis	239	603	337	600	827	334	228	209	787	966	794	928	1037	787	744	519	-69.6315	-37.5776	-57.5567	-35.3448	-20.2507	-57.5604	-69.3548	-59.7303	-50.8759	39.5878	224	606	332	627	769	322	236	218	787	966	794	928	1037	787	744	519	-71.5375	-37.2671	-58.1864	-32.4353	-25.8438	-59.0851	-68.2796
Euphonia plumbea	115	679	1555	243	593	1937	1769	225	914	1071	576	42	886	394	484	78	-87.4179	-36.6013	169.965	478.571	-33.07	391.624	265.496	188.462	167.129	5427.03	110	553	1595	187	434	1879	1710	289	914	1071	576	42	886	394	484	78	-87.965	-48.366	176.91	345.238	-51.0158	376.904	253.306
Euphonia rufiventris	24	1166	7	1096	1285	898	2	271	1182	1300	1102	1275	1420	1181	982	896	-97.9695	-10.3077	-99.3648	-14.0392	-9.50704	-23.9627	-99.7963	-69.7545	-53.0877	227.105	29	1127	3	1200	1246	992	1	296	1182	1300	1102	1275	1420	1181	982	896	-97.5465	-13.3077	-99.7278	-5.88235	-12.2535	-16.0034	-99.8982
Euphonia violacea	345	1557	2372	1084	1276	2470	2309	1781	1952	1843	1522	1373	1575	1537	1497	1496	-82.3258	-15.5182	55.8476	-21.0488	-18.9841	60.7027	54.2418	19.0508	6.49574	314.163	350	1400	2353	1147	1113	2476	2371	1822	1952	1843	1522	1373	1575	1537	1497	1496	-82.0697	-24.0369	54.5992	-16.4603	-29.3333	61.093	58.3834
Euphonia xanthogaster	59	569	9	1065	736	101	106	49	1207	1048	937	1119	1017	976	996	653	-95.1118	-45.7061	-99.0395	-4.82574	-27.6303	-89.6516	-89.3574	-92.4962	-67.9773	166.807	58	363	10	1114	637	100	104	80	1207	1048	937	1119	1017	976	996	653	-95.1947	-65.3626	-98.9328	-0.446828	-37.3648	-89.7541	-89.5582
Eurypyga helias	89	1697	1917	1597	1606	2005	1710	1750	1642	1714	1741	1721	1701	1748	1733	1742	-94.5798	-0.991832	10.1091	-7.20511	-5.58495	14.7025	-1.32718	0.459242	-10.5522	151.053	67	1590	1915	1613	1536	1966	1654	1738	1642	1714	1741	1721	1701	1748	1733	1742	-95.9196	-7.23454	9.99426	-6.27542	-9.70018	12.4714	-4.55857
Euscarthmus meloryphus	448	1011	1599	1554	1190	2012	1506	1789	1389	1447	1504	1513	1460	1501	1490	1485	-67.7466	-30.1313	6.31649	2.70985	-18.4932	34.044	1.07383	20.4714	-6.46944	127.342	506	990	1600	1552	1125	1938	1501	1728	1389	1447	1504	1513	1460	1501	1490	1485	-63.5709	-31.5826	6.38298	2.57766	-22.9452	29.1139	0.738255
Euscarthmus rufomarginatus	231	781	944	1476	859	685	434	714	1075	1129	895	1226	1103	853	879	709	-78.5116	-30.8237	5.47486	20.3915	-22.1215	-19.6952	-50.6257	0.705219	-21.9008	127.92	243	816	892	1528	851	678	472	632	1075	1129	895	1226	1103	853	879	709	-77.3953	-27.7236	-0.335196	24.633	-22.8468	-20.5158	-46.3026
Florisuga fusca	292	563	105	523	647	113	112	49	842	999	581	778	912	603	507	267	-65.3207	-43.6436	-81.9277	-32.7763	-29.057	-81.2604	-77.9093	-81.6479	-61.6929	65.9591	299	571	108	544	632	116	117	43	842	999	581	778	912	603	507	267	-64.4893	-42.8428	-81.4114	-30.0771	-30.7018	-80.7629	-76.9231
Florisuga mellivora	40	1442	1511	1295	1410	1220	1525	1473	1472	1521	1499	1505	1542	1507	1519	1485	-97.2826	-5.19395	0.800534	-13.9535	-8.56031	-19.0445	0.394997	-0.808081	-17.9559	134.709	39	1399	1519	1391	1352	1337	1535	1506	1472	1521	1499	1505	1542	1507	1519	1485	-97.3505	-8.02104	1.33422	-7.57475	-12.3217	-11.2807	1.05332
Fluvicola albiventer	281	1795	461	2225	1856	427	1631	2123	1964	1870	1847	1862	1941	2016	1912	2089	-85.6925	-4.0107	-75.0406	19.4952	-4.37919	-78.8194	-14.6967	1.62757	-30.1895	223.741	313	1631	496	2245	1715	473	1871	2331	1964	1870	1847	1862	1941	2016	1912	2089	-84.0631	-12.7807	-73.1456	20.5693	-11.6435	-76.5377	-2.14435
Fluvicola nengeta	452	958	441	1186	1103	516	396	706	1101	1190	776	961	1177	764	801	685	-58.9464	-19.4958	-43.1701	23.4131	-6.28717	-32.4607	-50.5618	3.06569	-23.0554	101.309	490	946	450	1266	1109	497	409	783	1101	1190	776	961	1177	764	801	685	-55.495	-20.5042	-42.0103	31.7378	-5.7774	-34.9476	-48.9388
Fluvicola pica	140	1928	1336	12	1235	2004	1925	81	1402	1851	462	28	1477	674	676	65	-90.0143	4.15991	189.177	-57.1429	-16.3846	197.329	184.763	24.6154	54.563	1737.63	124	1810	1464	23	1281	1960	1881	73	1402	1851	462	28	1477	674	676	65	-91.1555	-2.21502	216.883	-17.8571	-13.2701	190.801	178.254
Formicivora grisea	113	1371	836	1158	1482	1775	1420	1156	1557	1559	1510	1398	1603	1513	1543	1514	-92.7425	-12.059	-44.6358	-17.1674	-7.54835	17.3166	-7.97148	-23.646	-23.5567	135.247	118	1226	903	1419	1367	1827	1485	1339	1557	1559	1510	1398	1603	1513	1543	1514	-92.4213	-21.3598	-40.1987	1.50215	-14.7224	20.7535	-3.75891
Formicivora iheringi	5	170	1	355	42	4	20	0	140	649	134	218	293	151	183	35	-96.4286	-73.8059	-99.2537	62.844	-85.6655	-97.351	-89.071	-100	-72.3415	382.671	5	174	0	414	45	4	18	1	140	649	134	218	293	151	183	35	-96.4286	-73.1895	-100	89.9083	-84.6416	-97.351	-90.1639
Formicivora melanogaster	462	1004	1703	1561	1135	2019	1454	1259	1224	1242	1064	1199	1216	1041	1082	894	-62.2549	-19.1626	60.0564	30.1918	-6.66118	93.9481	34.3808	40.8277	21.4158	300.209	503	965	1533	1507	1110	1944	1299	1186	1224	1242	1064	1199	1216	1041	1082	894	-58.9052	-22.3027	44.0789	25.6881	-8.71711	86.7435	20.0555
Formicivora rufa	285	1095	1096	1657	1337	863	721	1310	1527	1470	1271	1340	1585	1360	1271	1245	-81.336	-25.5102	-13.7687	23.6567	-15.6467	-36.5441	-43.273	5.22088	-23.4001	127.055	290	996	1037	1596	1262	917	748	1270	1527	1470	1271	1340	1585	1360	1271	1245	-81.0085	-32.2449	-18.4107	19.1045	-20.3785	-32.5735	-41.1487
Formicivora serrana	47	267	0	194	115	0	0	5	199	470	179	435	273	172	149	88	-76.3819	-43.1915	-100	-55.4023	-57.8755	-100	-100	-94.3182	-78.3962	68.6952	47	313	0	194	121	0	0	7	199	470	179	435	273	172	149	88	-76.3819	-33.4043	-100	-55.4023	-55.6777	-100	-100
Forpus modestus	1	715	9	762	977	457	0	219	1007	1060	891	1242	1228	843	793	549	-99.9007	-32.5472	-98.9899	-38.6473	-20.4397	-45.7888	-100	-60.1093	-62.0529	136.699	3	767	8	1035	1024	695	0	281	1007	1060	891	1242	1228	843	793	549	-99.7021	-27.6415	-99.1021	-16.6667	-16.6124	-17.5563	-100
Forpus passerinus	0	439	539	288	269	294	317	189	510	867	359	521	697	410	374	135	-100	-49.3656	50.1393	-44.7217	-61.406	-28.2927	-15.2406	40	-26.1109	319.646	0	619	707	492	499	380	448	267	510	867	359	521	697	410	374	135	-100	-28.6044	96.9359	-5.56622	-28.4075	-7.31707	19.7861
Forpus xanthopterygius	354	1936	1154	2124	1855	2127	2233	2213	2024	2104	2062	1943	2037	2144	2170	2396	-82.5099	-7.98479	-44.0349	9.31549	-8.93471	-0.79291	2.90323	-7.63773	-17.4595	117.965	395	1792	1224	2086	1754	2331	2366	2123	2024	2104	2062	1943	2037	2144	2170	2396	-80.4842	-14.8289	-40.6402	7.35975	-13.893	8.72201	9.03226
Frederickena unduligera	95	657	1	865	519	903	707	115	723	909	592	799	678	580	513	349	-86.8603	-27.7228	-99.8311	8.26033	-23.4513	55.6897	37.8168	-67.0487	-25.3934	406.537	95	609	2	845	451	885	657	111	723	909	592	799	678	580	513	349	-86.8603	-33.0033	-99.6622	5.7572	-33.4808	52.5862	28.0702
Frederickena viridis	24	559	1831	1300	588	1328	1741	841	847	1007	460	1204	919	494	509	246	-97.1665	-44.4886	298.043	7.97342	-36.0174	168.826	242.043	241.87	97.6354	3052.47	14	518	1764	1380	709	1464	1700	892	847	1007	460	1204	919	494	509	246	-98.3471	-48.5601	283.478	14.6179	-22.8509	196.356	233.988
Gallinago paraguaiae	515	2950	2963	2958	2960	2961	2962	3057	2498	2968	2967	2949	2955	2968	2968	3056	-79.3835	-0.606469	-0.134816	0.305188	0.169205	-0.235849	-0.202156	0.0327225	-10.007	98.2363	581	2961	2955	2957	2961	2961	2962	3057	2498	2968	2967	2949	2955	2968	2968	3056	-76.7414	-0.235849	-0.404449	0.271278	0.203046	-0.235849	-0.202156
Gallinago undulata	153	571	1043	732	642	1657	2175	293	691	933	751	864	889	787	697	576	-77.8582	-38.7996	38.8815	-15.2778	-27.784	110.546	212.052	-49.1319	19.0785	1192.37	147	574	1001	738	615	1819	2209	315	691	933	751	864	889	787	697	576	-78.7265	-38.478	33.2889	-14.5833	-30.8211	131.131	216.93
Geothlypis aequinoctialis	225	659	1339	1149	931	1412	1754	1425	1332	1168	1496	1413	1257	1578	1570	1702	-83.1081	-43.5788	-10.4947	-18.6837	-25.9348	-10.5196	11.7197	-16.275	-24.6094	100.104	237	505	1241	1156	741	1393	1784	1483	1332	1168	1496	1413	1257	1578	1570	1702	-82.2072	-56.7637	-17.0455	-18.1883	-41.0501	-11.7237	13.6306
Geotrygon montana	524	2947	2964	3057	2960	3057	3057	3057	2507	2968	2968	2968	2959	2968	2968	3057	-79.0985	-0.707547	-0.134771	2.99865	0.0337952	2.99865	2.99865	0	-8.86389	100.992	585	2959	2964	3057	2961	3057	3057	3057	2507	2968	2968	2968	2959	2968	2968	3057	-76.6653	-0.303235	-0.134771	2.99865	0.0675904	2.99865	2.99865
Geotrygon violacea	145	585	190	616	634	153	232	233	730	986	704	857	810	615	587	381	-80.137	-40.6694	-73.0114	-28.1214	-21.7284	-75.122	-60.477	-38.8451	-52.2639	64.7694	127	578	181	668	591	139	223	200	730	986	704	857	810	615	587	381	-82.6027	-41.3793	-74.2898	-22.0537	-27.037	-77.3984	-62.0102
Glaucidium brasilianum	510	2949	3057	2958	2960	3057	3057	3057	2505	2968	2967	2949	2958	2968	2968	3056	-79.6407	-0.640162	3.03337	0.305188	0.0676133	2.99865	2.99865	0.0327225	-8.85559	102.553	576	2960	3057	2957	2961	3057	3057	3057	2505	2968	2967	2949	2958	2968	2968	3056	-77.006	-0.269542	3.03337	0.271278	0.10142	2.99865	2.99865
Glaucidium hardyi	17	841	758	1436	769	1066	1188	944	1082	1097	1060	1259	1120	1097	1081	984	-98.4288	-23.3364	-28.4906	14.0588	-31.3393	-2.82589	9.89824	-4.06504	-20.5661	160.055	15	837	753	1428	899	1028	1217	923	1082	1097	1060	1259	1120	1097	1081	984	-98.6137	-23.701	-28.9623	13.4234	-19.7321	-6.28988	12.5809
Glaucidium minutissimum	214	538	39	797	562	20	80	39	700	848	422	968	758	488	368	250	-69.4286	-36.5566	-90.7583	-17.6653	-25.8575	-95.9016	-78.2609	-84.4	-62.3536	119.927	201	537	32	880	551	12	77	34	700	848	422	968	758	488	368	250	-71.2857	-36.6745	-92.4171	-9.09091	-27.3087	-97.541	-79.0761
Glaucis dohrnii	117	122	98	1540	202	99	99	1	376	429	220	618	357	228	255	55	-68.883	-71.5618	-55.4545	149.191	-43.4174	-56.5789	-61.1765	-98.1818	-38.2579	749.255	116	124	97	1131	262	101	100	0	376	429	220	618	357	228	255	55	-69.1489	-71.0956	-55.9091	83.0097	-26.6106	-55.7018	-60.7843
Glaucis hirsutus	105	1328	573	1374	1621	767	463	1544	1576	1529	1611	1487	1746	1607	1621	1666	-93.3376	-13.1458	-64.432	-7.59919	-7.15922	-52.2713	-71.4374	-7.32293	-39.5882	151.725	106	1229	629	1429	1556	905	279	1516	1576	1529	1611	1487	1746	1607	1621	1666	-93.2741	-19.6207	-60.9559	-3.90047	-10.882	-43.6839	-82.7884
Gnorimopsar chopi	514	858	1682	1617	1027	1940	1157	1852	1443	1347	1608	1591	1366	1590	1562	1629	-64.3798	-36.3029	4.60199	1.63419	-24.817	22.0126	-25.9283	13.6894	-13.6862	106.216	586	821	1641	1581	958	1810	1159	1765	1443	1347	1608	1591	1366	1590	1562	1629	-59.3902	-39.0497	2.05224	-0.628536	-29.8682	13.8365	-25.8003
Granatellus pelzelni	67	990	1923	760	1055	1754	1741	1375	1414	1268	1309	1560	1306	1270	1284	1170	-95.2617	-21.9243	46.906	-51.2821	-19.219	38.1102	35.5919	17.5214	-6.19468	312.036	49	967	1887	1271	1085	1758	1684	1509	1414	1268	1309	1560	1306	1270	1284	1170	-96.5347	-23.7382	44.1558	-18.5256	-16.9219	38.4252	31.1526
Graydidascalus brachyurus	1	688	0	725	576	34	439	133	722	833	610	688	760	664	558	258	-99.8615	-17.407	-100	5.37791	-24.2105	-94.8795	-21.3262	-48.4496	-50.0945	225.339	0	712	0	768	621	46	434	256	722	833	610	688	760	664	558	258	-100	-14.5258	-100	11.6279	-18.2895	-93.0723	-22.2222
Guaruba guarouba	3	540	0	691	29	3	899	194	715	832	646	730	733	672	651	419	-99.5804	-35.0962	-100	-5.34247	-96.0437	-99.5536	38.0952	-53.6993	-56.4025	342.799	0	666	0	849	11	4	1015	299	715	832	646	730	733	672	651	419	-100	-19.9519	-100	16.3014	-98.4993	-99.4048	55.914
Gubernatrix cristata	98	31	197	32	24	203	175	97	191	126	172	81	100	175	183	71	-48.6911	-75.3968	14.5349	-60.4938	-76	16	-4.37158	36.6197	-24.7248	257.64	97	47	181	19	33	194	174	88	191	126	172	81	100	175	183	71	-49.2147	-62.6984	5.23256	-76.5432	-67	10.8571	-4.91803
[truncated: 785 more rows]
[truncated: 29 more columns]

## Sheet: Data_analysis
Species	Order	Family	CGCM2_DM_prop	CGCM2_VD_prop	CSIRO_DM_prop	CSIRO_VD_prop	HCCPR_DM_prop	HCCPR_VD_prop	bs	cs	iucn	altmid	vag
[truncated: 1,205 more rows]

[truncated: 3 more sheets: cgcm2, csiro, hccpr]
