# Supplementary material for: Meta‐analyzing the likely cross‐species responses to climate change
Source: Ecol Evol. 2019 Aug 29;9(19):11136–44. doi: 10.1002/ece3.5617 (PMC6802043; doi:10.1002/ece3.5617)
Supplement: Supplementary file 2 [file ECE3-9-11136-s002.R]

####################################################################################################
#Ortega, J.C.G., Machado, N., Diniz-Filho, J.A.F., Rangel, T.F, Araújo, M.B., Loyola, R.,Bini, L.M.#
#Meta-analyzing the likely cross-species responses to climate change                               #
#                                                                                                  #
#Script last changed in December 4th, 2018, and functional in R version 3.5.1                      #
#Any doubts, please, write to ortegajean@gmail.com (Jean C. G. Ortega)                             #
####################################################################################################
#All data necessary for analyses are in the sreadsheet tabs "Rawdata" (with effect size and 
#variance estimates in the plan) and in "cgcm2", "csiro" and "hccpr" (data required to estimate
#effect sizes and variance in this script) from the Supplementary Material (SM).
#For all analyses you must install the packages "metafor", "ape", "picante" and "phytools".

library(metafor); library(ape);library(picante);library(phytools)

#For each Atmosphere-Ocean Global Circulation Model (AOGCM) we did the following:
sdm_data <- read.csv("sdm_aogcm.csv",head = T, row.names = 1)
#Import the matrix with proportional differences in area of occurrence
#(Dij) for each species (lines) in each species distribution models (SDM; columns).

mean_range<-apply(sdm_data,1,mean) #Compute the mean difference (D) in area of occurrence estimate
#for each species across all SDM. Equivalent to "*_DM_prop" in the "Data_analysis" plan.
var_range<-(apply(sdm_data,1,var)) / ncol(sdm_data) #Compute the variance of differences (VD) 
#in area of occurrence estimate for each species across all SDM. Equivalent to "*_VD_prop" in 
#the "Data_analysis" plan.

mv_es<-cbind(mean_range,var_range) #Join the effect size and variance

#We imported 10,000 phylogenetic trees from Jetz et al. (2012) available in https://birdtree.org/
phy<-read.nexus("BR_birds_phylo-10k.tre") 

#WARNING: The next command line may take hours to finish!
phylo_consensus<-consensus.edges(phy,method = "mean.edge") #We computed a consensus tree

write.tree(phylo_consensus,"phy_consensus.txt") #Export and import to speed up reanalyses 
phylo_consensus<-read.tree("phy_consensus.txt")

phylobirds_vcv<-vcv(phy = phylo_consensus) #Compute a phylogenetic variance-covariance matrix

#Phylogenetic independent cumulated effect size estimated with a random-effects multilevel-model:
spps<-row.names(phylobirds_vcv) #Needed to estimate a species-level heterogeneity below
phylo_effects<-row.names(phylobirds_vcv) #Needed to estimate a phylogenetic-level heterogeneity below

bird_es<-match.phylo.data(phy = phylo_consensus,
                          data = mv_es) #Pair the species data with the phylogeny

pi_meanEffect<-rma.mv(yi = bird_es$data[,1],
                      V = bird_es$data[,2], method = "ML",
                      random = list(~1|spps, ~1|phylo_effects),
                      R = list(phylo_effects = phylobirds_vcv),
                      test = "t")
#In "bird_es" the 1st and 2nd columns corresponded to
#effect size and variance, respectively
pi_meanEffect

#I^2 for rma.mv following Nakagawa & Santos 2012 (I2 total, I2phylo and I2between spp):
#s2 is the within study-variance:
s2_fun<-function(vi){
  wi<-1/vi
  wi.2<-wi^2
  k<-length(vi)
  
  pri.ter<-(k-1)*sum(wi)
  seg.ter<-(sum(wi)^2)-(sum(wi.2))
  s2_obs<-pri.ter/seg.ter
  return(s2_obs)
}

s2_birds<-s2_fun(vi = bird_es$data[,2])

I2_spps <- pi_meanEffect$sigma2[1]  / (sum(pi_meanEffect$sigma2) + s2_birds) #Species-level I^2
I2_phylo <- pi_meanEffect$sigma2[2]/ (sum(pi_meanEffect$sigma2) + s2_birds) #Phylogeny-level I^2
I2_within <- s2_birds / (sum(pi_meanEffect$sigma2) + s2_birds) #Sampling error
I2_total <- 1 - I2_within #Total I^2
I2_total
I2_spps
I2_phylo

#Meta-regression:
bird_traits<-read.csv("bird_traits.csv", head = TRUE, row.names = 1)
#A data frame with bird traits ("Data_analysis" spreadsheet tab from the SM)

bird_traits_pair_quant<-match.phylo.data(phy = phylo_consensus,
                                   data = bird_traits[,c(3:9,11:13)])
#"match.phylo.data" was changing quantitative variables to factor, thus we separate the pairing

bird_traits_pair_fact<-match.phylo.data(phy = phylo_consensus,
                                    data = bird_traits[,c(10,14)])

bird_traits_pair<-cbind(bird_traits_pair_quant$data,bird_traits_pair_fact$data) #Join the data

pma_mods<-rma.mv(yi = bird_traits_pair[,1],
                 V = bird_traits_pair[,2], method = "ML",
                 random = list(~1|spps, ~1|phylo_effects),
                 R = list(phylo_effects = phylobirds_vcv),
                 mods = ~ bs + altmid + iucn + cs + vag,
                 test = "t", data = bird_traits_pair)
#In "bird_traits_pair" the 1st and 2nd columns corresponded to
#effect size and variance, respectively
pma_mods

#Pseudo-R2:
1-(sum(pma_mods$sigma2) /sum(pi_meanEffect$sigma2))

#Diagnostic:
res_stan<-rstandard(pma_mods)

plot(fitted(pma_mods),res_stan$z)
